# Supplementary material for: Between‐population differences in constitutive and infection‐induced gene expression in threespine stickleback
Source: Mol Ecol. 2021 Oct 18;30(24):6791–805. doi: 10.1111/mec.16197 (PMC8796319; doi:10.1111/mec.16197)
Supplement: Supplementary file 2 — File S1 [file MEC-30-6791-s004.xlsx]

## Sheet: Infection
Transcript ID	spID	Protein	log2FoldChange	padj
ENSGACT00000025534.2	Q6ZPJ3	(E3-independent) E2 ubiquitin-conjugating enzyme UBE2O (EC 2.3.2.24) (E2/E3 hybrid ubiquitin-protein ligase UBE2O) (Ubiquitin carrier protein O) (Ubiquitin-conjugating enzyme E2 O) (Ubiquitin-conjugating enzyme E2 of 230 kDa) (Ubiquitin-conjugating enzyme E2-230K) (Ubiquitin-protein ligase O)	-0.302218	0.0872404
ENSGACT00000009970.1	P54922	[Protein ADP-ribosylarginine] hydrolase (ADP-ribosylarginine hydrolase) (EC 3.2.2.19) (ADP-ribose-L-arginine cleaving enzyme)	-0.359903	0.0939304
ENSGACT00000007603.1	Q15119	[Pyruvate dehydrogenase (acetyl-transferring)] kinase isozyme 2, mitochondrial (EC 2.7.11.2) (Pyruvate dehydrogenase kinase isoform 2) (PDH kinase 2) (PDKII)	-0.460736	0.0605018
ENSGACT00000016555.2	Q9Z1B3	1-phosphatidylinositol 4,5-bisphosphate phosphodiesterase beta-1 (EC 3.1.4.11) (PLC-154) (Phosphoinositide phospholipase C-beta-1) (Phospholipase C-beta-1) (PLC-beta-1)	-0.538949	0.0941784
ENSGACT00000009034.2	Q9P212	1-phosphatidylinositol 4,5-bisphosphate phosphodiesterase epsilon-1 (EC 3.1.4.11) (Pancreas-enriched phospholipase C) (Phosphoinositide phospholipase C-epsilon-1) (Phospholipase C-epsilon-1) (PLC-epsilon-1)	-0.376153	0.0972721
ENSGACT00000012212.1	O08810	116 kDa U5 small nuclear ribonucleoprotein component (Elongation factor Tu GTP-binding domain-containing protein 2) (U5 snRNP-specific protein, 116 kDa) (U5-116 kDa)	0.187258	0.0120218
ENSGACT00000023983.1	P83468	14 kDa phosphohistidine phosphatase (EC 3.9.1.3) (Phosphohistidine phosphatase 1) (PHPT1) (Protein histidine phosphatase) (PHP)	0.178426	0.0747837
ENSGACT00000004944.1	A4K2U9	14-3-3 protein beta/alpha [Cleaved into: 14-3-3 protein beta/alpha, N-terminally processed]	0.239907	0.0204542
ENSGACT00000003659.1	Q6UFZ9	14-3-3 protein beta/alpha-1 (Protein 14-3-3B1)	0.274053	0.0686001
ENSGACT00000004803.1	Q7T356	14-3-3 protein beta/alpha-B	0.381327	0.0686001
ENSGACT00000019423.1	Q9MYP6	17-beta-hydroxysteroid dehydrogenase 14 (17-beta-HSD 14) (EC 1.1.1.-) (17-beta-hydroxysteroid dehydrogenase DHRS10) (Dehydrogenase/reductase SDR family member 10) (Retinal short-chain dehydrogenase/reductase retSDR3)	0.465476	2.20742e-05
ENSGACT00000016248.1	Q4S2L4	2'-deoxynucleoside 5'-phosphate N-hydrolase 1 (EC 3.2.2.-)	0.198657	0.0711114
ENSGACT00000008987.1	P60897	26S proteasome complex subunit SEM1 (26S proteasome complex subunit DSS1) (Deleted in split hand/split foot protein 1 homolog) (Split hand/foot deleted protein 1 homolog) (Split hand/foot malformation type 1 protein homolog)	0.30996	0.0248104
ENSGACT00000012218.1	Q5F418	26S proteasome non-ATPase regulatory subunit 1 (26S proteasome regulatory subunit RPN2) (26S proteasome regulatory subunit S1)	0.209834	0.0255437
ENSGACT00000024579.1	O00232	26S proteasome non-ATPase regulatory subunit 12 (26S proteasome regulatory subunit RPN5) (26S proteasome regulatory subunit p55)	0.370491	0.0249189
ENSGACT00000020049.1	O35593	26S proteasome non-ATPase regulatory subunit 14 (EC 3.4.19.-) (26S proteasome regulatory subunit RPN11) (MAD1)	0.351753	0.00168596
ENSGACT00000000279.2	P56701	26S proteasome non-ATPase regulatory subunit 2 (26S proteasome regulatory subunit RPN1) (26S proteasome regulatory subunit S2) (26S proteasome subunit p97) (Tumor necrosis factor type 1 receptor-associated protein 2)	0.269385	0.054733
ENSGACT00000019563.1	P14685	26S proteasome non-ATPase regulatory subunit 3 (26S proteasome regulatory subunit RPN3) (26S proteasome regulatory subunit S3) (Proteasome subunit p58) (Transplantation antigen P91A) (Tum-P91A antigen)	0.260137	0.000820764
ENSGACT00000023583.1	Q0P5A6	26S proteasome non-ATPase regulatory subunit 5	0.283891	0.00535328
ENSGACT00000006896.1	P62193	26S proteasome regulatory subunit 4 (P26s4) (26S proteasome AAA-ATPase subunit RPT2) (Proteasome 26S subunit ATPase 1)	0.223122	0.0677218
ENSGACT00000025710.1	P46471	26S proteasome regulatory subunit 7 (26S proteasome AAA-ATPase subunit RPT1) (Proteasome 26S subunit ATPase 2) (Protein MSS1)	0.146309	0.063618
ENSGACT00000009263.1	P62198	26S proteasome regulatory subunit 8 (26S proteasome AAA-ATPase subunit RPT6) (Proteasome 26S subunit ATPase 5) (Proteasome subunit p45) (Thyroid hormone receptor-interacting protein 1) (TRIP1) (p45/SUG)	0.243044	0.0804192
ENSGACT00000003960.1	O35680	28S ribosomal protein S12, mitochondrial (MRP-S12) (S12mt) (MT-RPS12)	0.211205	0.0774001
ENSGACT00000027150.1	P82916	28S ribosomal protein S17, mitochondrial (MRP-S17) (S17mt)	0.244324	0.0802949
ENSGACT00000008694.1	Q92552	28S ribosomal protein S27, mitochondrial (MRP-S27) (S27mt) (Mitochondrial ribosomal protein S27) (Mitochondrial small ribosomal subunit protein mS27)	0.23225	0.0423367
ENSGACT00000015125.1	Q9D2R8	28S ribosomal protein S33, mitochondrial (MRP-S33) (S33mt) (Ganglioside-induced differentiation-associated-protein 3)	0.250088	0.0254151
ENSGACT00000017281.1	P82929	28S ribosomal protein S34, mitochondrial (MRP-S34) (S34mt)	0.401951	0.000176159
ENSGACT00000003536.1	Q5U3F8	3-hydroxyanthranilate 3,4-dioxygenase (EC 1.13.11.6) (3-hydroxyanthranilate oxygenase) (3-HAO) (3-hydroxyanthranilic acid dioxygenase) (HAD)	-0.410966	0.0532252
ENSGACT00000023718.1	Q561X9	3-hydroxybutyrate dehydrogenase type 2 (EC 1.1.1.-) (EC 1.1.1.30) (R-beta-hydroxybutyrate dehydrogenase)	0.318867	0.0172085
ENSGACT00000026085.1	P09110	3-ketoacyl-CoA thiolase, peroxisomal (EC 2.3.1.16) (Acetyl-CoA acyltransferase) (Beta-ketothiolase) (Peroxisomal 3-oxoacyl-CoA thiolase)	0.343118	0.0479481
ENSGACT00000026346.1	P31214	3-oxo-5-alpha-steroid 4-dehydrogenase 2 (EC 1.3.1.22) (5 alpha-SR2) (SR type 2) (Steroid 5-alpha-reductase 2) (S5AR 2)	-0.217605	0.0131752
ENSGACT00000026564.1	Q5FVR4	3'-5' exoribonuclease 1 (EC 3.1.-.-) (Histone mRNA 3'-exonuclease 1)	0.185684	0.0840839
ENSGACT00000022595.1	Q5XIE3	39S ribosomal protein L11, mitochondrial (L11mt) (MRP-L11)	0.342501	0.00778018
ENSGACT00000006600.1	Q7ZUH5	39S ribosomal protein L14, mitochondrial (L14mt) (MRP-L14)	0.287257	0.0495259
ENSGACT00000005730.1	Q6DGM3	39S ribosomal protein L15, mitochondrial (L15mt) (MRP-L15)	0.279889	0.0387737
ENSGACT00000023781.1	Q9CQL5	39S ribosomal protein L18, mitochondrial (L18mt) (MRP-L18)	0.276822	0.0087856
ENSGACT00000012758.1	Q68EV6	39S ribosomal protein L28, mitochondrial (L28mt) (MRP-L28)	0.25943	0.0505384
ENSGACT00000007980.1	Q99N95	39S ribosomal protein L3, mitochondrial (L3mt) (MRP-L3)	0.28801	0.0141783
ENSGACT00000019390.1	Q5ZI69	39S ribosomal protein L37, mitochondrial (L37mt) (MRP-L37)	0.380147	0.00145569
ENSGACT00000004788.1	Q502B0	39S ribosomal protein L41, mitochondrial (L41mt) (MRP-L41)	0.270671	0.0111231
ENSGACT00000013486.1	Q5BJJ8	39S ribosomal protein L51, mitochondrial (L51mt) (MRP-L51)	0.269015	0.0386046
ENSGACT00000017703.1	Q9NVS2	39S ribosomal protein S18a, mitochondrial (MRP-S18-a) (Mrps18a) (S18mt-a) (39S ribosomal protein S18-3, mitochondrial) (MRP-S18-3) (Mitochondrial large ribosomal subunit protein bS18a) (Mitochondrial large ribosomal subunit protein mL66)	0.274413	0.0291324
ENSGACT00000018193.1	Q96H96	4-hydroxybenzoate polyprenyltransferase, mitochondrial (4-HB polyprenyltransferase) (EC 2.5.1.39) (4-hydroxybenzoate decaprenyltransferase) (COQ2 homolog) (hCOQ2) (Para-hydroxybenzoate--polyprenyltransferase) (PHB:PPT) (PHB:polyprenyltransferase)	0.25708	0.0813337
ENSGACT00000018728.1	P41115	40S ribosomal protein S11	-0.212598	0.0140015
ENSGACT00000027698.1	P62264	40S ribosomal protein S14	-0.187837	0.0399692
ENSGACT00000025415.1	P62246	40S ribosomal protein S15a	-0.0963875	0.0684509
ENSGACT00000010616.1	Q90YQ6	40S ribosomal protein S17	-0.195724	0.0641567
ENSGACT00000022552.1	Q90YQ6	40S ribosomal protein S17	-0.231213	0.0209704
ENSGACT00000015805.1	Q90YS3	40S ribosomal protein S2	-0.158003	0.056318
ENSGACT00000002538.1	P23403	40S ribosomal protein S20 (S22)	-0.178621	0.0856281
ENSGACT00000011569.1	O42387	40S ribosomal protein S24	-0.165794	0.0591847
ENSGACT00000009065.1	Q6PBI5	40S ribosomal protein S25	-0.11665	0.0944979
ENSGACT00000017001.1	Q7YQK3	4F2 cell-surface antigen heavy chain (4F2hc) (Solute carrier family 3 member 2) (CD antigen CD98)	-0.323478	0.0476097
ENSGACT00000018490.1	Q9D110	5-formyltetrahydrofolate cyclo-ligase (EC 6.3.3.2) (5,10-methenyl-tetrahydrofolate synthetase) (MTHFS) (Methenyl-THF synthetase)	0.290572	0.0418543
ENSGACT00000004091.1	P46098	5-hydroxytryptamine receptor 3A (5-HT3-A) (5-HT3A) (5-hydroxytryptamine receptor 3) (5-HT-3) (5-HT3R) (Serotonin receptor 3A) (Serotonin-gated ion channel receptor)	-0.542976	0.075579
ENSGACT00000004131.1	P46098	5-hydroxytryptamine receptor 3A (5-HT3-A) (5-HT3A) (5-hydroxytryptamine receptor 3) (5-HT-3) (5-HT3R) (Serotonin receptor 3A) (Serotonin-gated ion channel receptor)	-0.645668	0.0406816
ENSGACT00000011995.1	P35563	5-hydroxytryptamine receptor 3A (5-HT3-A) (5-HT3A) (5-hydroxytryptamine receptor 3) (5-HT-3) (5-HT3R) (Serotonin receptor 3A) (Serotonin-gated ion channel receptor)	-0.839232	0.0209704
ENSGACT00000025846.1	P55028	5,6-dihydroxyindole-2-carboxylic acid oxidase (DHICA oxidase) (EC 1.14.18.-) (Tyrosinase-related protein 1) (TRP-1) (TRP1)	-0.730507	0.00300111
ENSGACT00000021059.1	Q13131	5'-AMP-activated protein kinase catalytic subunit alpha-1 (AMPK subunit alpha-1) (EC 2.7.11.1) (Acetyl-CoA carboxylase kinase) (ACACA kinase) (EC 2.7.11.27) (Hydroxymethylglutaryl-CoA reductase kinase) (HMGCR kinase) (EC 2.7.11.31) (Tau-protein kinase PRKAA1) (EC 2.7.11.26)	-0.278177	0.0956457
ENSGACT00000000939.1	P58108	5'-AMP-activated protein kinase subunit gamma-1 (AMPK gamma1) (AMPK subunit gamma-1) (AMPKg)	-0.659732	0.0137714
ENSGACT00000017705.1	Q9UGJ0	5'-AMP-activated protein kinase subunit gamma-2 (AMPK gamma2) (AMPK subunit gamma-2) (H91620p)	-0.579904	0.0218717
ENSGACT00000013816.1	O43422	52 kDa repressor of the inhibitor of the protein kinase (p52rIPK) (58 kDa interferon-induced protein kinase-interacting protein) (p58IPK-interacting protein) (Death-associated protein 4) (THAP domain-containing protein 0) (THAP domain-containing protein 12)	-0.524113	0.076132
ENSGACT00000015150.1	Q91309	6-phosphofructo-2-kinase/fructose-2,6-bisphosphatase (6PF-2-K/Fru-2,6-P2ase) (PFK/FBPase) (6PF-2-K/Fru-2,6-P2ase liver/muscle isozymes) [Includes: 6-phosphofructo-2-kinase (EC 2.7.1.105); Fructose-2,6-bisphosphatase (EC 3.1.3.46)]	0.58937	0.040509
ENSGACT00000013494.1	O95336	6-phosphogluconolactonase (6PGL) (EC 3.1.1.31)	-0.403258	0.0884374
ENSGACT00000005262.1	P18660	60S acidic ribosomal protein P1	-0.16361	0.0288219
ENSGACT00000006914.1	O01725	60S acidic ribosomal protein P2	-0.142751	0.0255713
ENSGACT00000010951.1	Q90YV8	60S ribosomal protein L10a	-0.200051	0.067411
ENSGACT00000012319.1	Q91487	60S ribosomal protein L13a (Transplantation antigen P198 homolog) (Fragment)	-0.244359	0.0389993
ENSGACT00000019379.1	Q7ZV82	60S ribosomal protein L27	-0.129288	0.0338202
ENSGACT00000019292.1	P39023	60S ribosomal protein L3 (HIV-1 TAR RNA-binding protein B) (TARBP-B) (Large ribosomal subunit protein uL3)	-0.192848	0.0687169
ENSGACT00000020047.1	Q9IA76	60S ribosomal protein L31	-0.11835	0.0355067
ENSGACT00000025959.1	Q29223	60S ribosomal protein L34	-0.124568	0.0424904
ENSGACT00000004693.1	Q6UZF7	60S ribosomal protein L35	-0.109516	0.067411
ENSGACT00000002732.1	Q90YT2	60S ribosomal protein L36	-0.200113	0.0456307
ENSGACT00000005589.1	P46777	60S ribosomal protein L5 (Large ribosomal subunit protein uL18)	-0.115961	0.0836059
ENSGACT00000021114.1	O57592	60S ribosomal protein L7a (Surfeit locus protein 3)	-0.195162	0.0504215
ENSGACT00000010686.1	P50757	72 kDa type IV collagenase (EC 3.4.24.24) (72 kDa gelatinase) (Gelatinase A) (Matrix metalloproteinase-2) (MMP-2) [Cleaved into: PEX]	-0.91385	0.00192254
ENSGACT00000010178.1	Q9H324	A disintegrin and metalloproteinase with thrombospondin motifs 10 (ADAM-TS 10) (ADAM-TS10) (ADAMTS-10) (EC 3.4.24.-)	-0.492304	0.0415166
ENSGACT00000000045.1	P59384	A disintegrin and metalloproteinase with thrombospondin motifs 15 (ADAM-TS 15) (ADAM-TS15) (ADAMTS-15) (EC 3.4.24.-)	-0.708693	0.062842
ENSGACT00000027702.1	P79331	A disintegrin and metalloproteinase with thrombospondin motifs 2 (ADAM-TS 2) (ADAM-TS2) (ADAMTS-2) (EC 3.4.24.14) (Procollagen I N-proteinase) (PC I-NP) (Procollagen I/II amino propeptide-processing enzyme) (Procollagen N-endopeptidase) (pNPI)	-0.452644	0.0859491
ENSGACT00000005371.1	P59511	A disintegrin and metalloproteinase with thrombospondin motifs 20 (ADAM-TS 20) (ADAM-TS20) (ADAMTS-20) (EC 3.4.24.-)	-0.986797	0.00667233
ENSGACT00000022438.1	Q9UKP4	A disintegrin and metalloproteinase with thrombospondin motifs 7 (ADAM-TS 7) (ADAM-TS7) (ADAMTS-7) (EC 3.4.24.-) (COMPase)	-0.490944	0.0622317
ENSGACT00000026837.1	O88845	A-kinase anchor protein 10, mitochondrial (AKAP-10) (Dual specificity A kinase-anchoring protein 2) (D-AKAP-2) (Protein kinase A-anchoring protein 10) (PRKA10)	-0.376977	0.0945561
ENSGACT00000006769.1	Q8CBW3	Abl interactor 1 (Abelson interactor 1) (Abi-1) (Ablphilin-1) (Eps8 SH3 domain-binding protein) (Eps8-binding protein) (Spectrin SH3 domain-binding protein 1) (e3B1)	-0.552225	0.0623377
ENSGACT00000019868.1	Q9NYB9	Abl interactor 2 (Abelson interactor 2) (Abi-2) (Abl-binding protein 3) (AblBP3) (Arg-binding protein 1) (ArgBP1)	-0.615426	0.0495259
ENSGACT00000012236.1	O00763	Acetyl-CoA carboxylase 2 (EC 6.4.1.2) (ACC-beta) [Includes: Biotin carboxylase (EC 6.3.4.14)]	-0.406954	0.0949363
ENSGACT00000013793.1	Q99NB1	Acetyl-coenzyme A synthetase 2-like, mitochondrial (EC 6.2.1.1) (Acetate--CoA ligase 2) (Acetyl-CoA synthetase 2) (AceCS2) (Acyl-CoA synthetase short-chain family member 1)	0.297207	0.0308992
ENSGACT00000024570.1	P51122	Acidic leucine-rich nuclear phosphoprotein 32 family member A (Leucine-rich acidic nuclear protein) (LANP) (Potent heat-stable protein phosphatase 2A inhibitor I1PP2A)	0.310892	0.0148204
ENSGACT00000016635.1	Q6RY07	Acidic mammalian chitinase (AMCase) (EC 3.2.1.14)	-0.780933	0.0269797
ENSGACT00000016550.1	Q9BZP6	Acidic mammalian chitinase (AMCase) (EC 3.2.1.14) (Lung-specific protein TSA1902)	-0.41213	0.0989363
ENSGACT00000024211.1	Q96QF7	Acidic repeat-containing protein (Germ cell nuclear antigen)	0.371458	0.00810289
ENSGACT00000004924.1	Q8K4G5	Actin-binding LIM protein 1 (abLIM-1) (Actin-binding LIM protein family member 1)	-0.407195	0.0406803
ENSGACT00000013215.1	Q9Z2N8	Actin-like protein 6A (53 kDa BRG1-associated factor A) (Actin-related protein Baf53a) (BRG1-associated factor 53A) (BAF53A)	0.191674	0.0267071
ENSGACT00000009789.1	Q9CPW4	Actin-related protein 2/3 complex subunit 5 (Arp2/3 complex 16 kDa subunit) (p16-ARC)	0.199601	0.0698455
ENSGACT00000010217.1	P53480	Actin, alpha cardiac (Alpha-cardiac actin) [Cleaved into: Actin, alpha cardiac muscle, intermediate form]	-0.688656	0.0843253
ENSGACT00000021382.1	Q98972	Actin, alpha skeletal muscle (Alpha-actin-1) (OlMA1) [Cleaved into: Actin, alpha skeletal muscle, intermediate form]	0.760689	0.067411
ENSGACT00000006163.1	Q8BK64	Activator of 90 kDa heat shock protein ATPase homolog 1 (AHA1)	0.182078	0.0896589
ENSGACT00000006884.1	Q6IQ32	Activity-dependent neuroprotector homeobox protein 2 (ADNP homeobox protein 2) (Zinc finger protein 508)	-0.36493	0.0859491
ENSGACT00000011284.1	Q92038	Acyl-CoA desaturase (EC 1.14.19.1) (Delta(9)-desaturase) (Delta-9 desaturase) (Fatty acid desaturase) (Stearoyl-CoA desaturase)	-0.519153	0.0664935
ENSGACT00000000562.1	Q5FVR5	Acyl-coenzyme A amino acid N-acyltransferase 2 (EC 2.3.1.-)	-0.391716	0.0849002
ENSGACT00000019384.1	Q8VHQ9	Acyl-coenzyme A thioesterase 11 (Acyl-CoA thioesterase 11) (EC 3.1.2.-) (Acyl-CoA thioester hydrolase 11) (Adipose-associated thioesterase) (Brown fat-inducible thioesterase) (BFIT)	0.311207	0.0373603
ENSGACT00000006173.1	Q5R833	Acyl-coenzyme A thioesterase 13 (Acyl-CoA thioesterase 13) (EC 3.1.2.-) (Thioesterase superfamily member 2) [Cleaved into: Acyl-coenzyme A thioesterase 13, N-terminally processed]	0.444254	0.0479847
ENSGACT00000019322.1	Q86TH1	ADAMTS-like protein 2 (ADAMTSL-2)	-0.535456	0.0804192
ENSGACT00000006451.1	O88444	Adenylate cyclase type 1 (EC 4.6.1.1) (ATP pyrophosphate-lyase 1) (Adenylate cyclase type I) (Adenylyl cyclase 1) (Ca(2+)/calmodulin-activated adenylyl cyclase)	-0.79722	0.0119353
ENSGACT00000017328.1	O88444	Adenylate cyclase type 1 (EC 4.6.1.1) (ATP pyrophosphate-lyase 1) (Adenylate cyclase type I) (Adenylyl cyclase 1) (Ca(2+)/calmodulin-activated adenylyl cyclase)	-0.506142	0.084224
ENSGACT00000008647.1	Q08462	Adenylate cyclase type 2 (EC 4.6.1.1) (ATP pyrophosphate-lyase 2) (Adenylate cyclase type II) (Adenylyl cyclase 2)	-0.505891	0.0779856
ENSGACT00000010827.1	Q80TL1	Adenylate cyclase type 2 (EC 4.6.1.1) (ATP pyrophosphate-lyase 2) (Adenylate cyclase type II) (Adenylyl cyclase 2)	-0.864215	0.00539448
ENSGACT00000017745.1	Q8VHH7	Adenylate cyclase type 3 (EC 4.6.1.1) (ATP pyrophosphate-lyase 3) (Adenylate cyclase type III) (AC-III) (Adenylate cyclase, olfactive type) (Adenylyl cyclase 3) (AC3)	-0.612293	0.0944979
ENSGACT00000015211.1	Q5TCS8	Adenylate kinase 9 (AK 9) (EC 2.7.4.4) (EC 2.7.4.6) (Adenylate kinase domain-containing protein 1) (Adenylate kinase domain-containing protein 2)	-0.657419	0.0604543
ENSGACT00000021951.1	P12115	Adenylate kinase isoenzyme 1 (AK 1) (EC 2.7.4.3) (EC 2.7.4.6) (ATP-AMP transphosphorylase 1) (ATP:AMP phosphotransferase) (Adenylate monophosphate kinase) (Myokinase)	-0.617252	0.0494108
ENSGACT00000021955.1	P12115	Adenylate kinase isoenzyme 1 (AK 1) (EC 2.7.4.3) (EC 2.7.4.6) (ATP-AMP transphosphorylase 1) (ATP:AMP phosphotransferase) (Adenylate monophosphate kinase) (Myokinase)	-0.260171	0.0605018
ENSGACT00000003487.1	Q4R4I6	Adenylyl cyclase-associated protein 1 (CAP 1)	-0.421951	0.0742327
ENSGACT00000007124.1	Q5R5X8	Adenylyl cyclase-associated protein 2 (CAP 2)	-0.473487	0.0684999
ENSGACT00000024885.1	O97831	Adhesion G protein-coupled receptor L1 (Calcium-independent alpha-latrotoxin receptor 1) (CIRL-1) (Latrophilin-1)	-0.440362	0.0365601
ENSGACT00000023631.1	O95490	Adhesion G protein-coupled receptor L2 (Calcium-independent alpha-latrotoxin receptor 2) (CIRL-2) (Latrophilin homolog 1) (Latrophilin-2) (Lectomedin-1)	-0.542948	0.0679535
ENSGACT00000012589.1	Q7SY09	Adhesion G protein-coupled receptor L4	-0.244394	0.0957475
ENSGACT00000012087.1	P61207	ADP-ribosylation factor 3	-0.516547	0.0692785
ENSGACT00000000888.1	Q3SZF2	ADP-ribosylation factor 4	0.140351	0.0993086
ENSGACT00000025863.1	Q6P5E6	ADP-ribosylation factor-binding protein GGA2 (Gamma-adaptin-related protein 2) (Golgi-localized, gamma ear-containing, ARF-binding protein 2)	-0.238739	0.0880703
ENSGACT00000027412.1	Q09073	ADP/ATP translocase 2 (ADP,ATP carrier protein 2) (Adenine nucleotide translocator 2) (ANT 2) (Solute carrier family 25 member 5) [Cleaved into: ADP/ATP translocase 2, N-terminally processed]	-0.251108	0.013225
ENSGACT00000018783.1	P13216	Adrenodoxin, mitochondrial (Adrenal ferredoxin) (Fragment)	-0.599912	0.000205133
ENSGACT00000018785.1	P13216	Adrenodoxin, mitochondrial (Adrenal ferredoxin) (Fragment)	-0.676894	0.0715239
ENSGACT00000009435.1	P16112	Aggrecan core protein (Cartilage-specific proteoglycan core protein) (CSPCP) (Chondroitin sulfate proteoglycan core protein 1) (Chondroitin sulfate proteoglycan 1) [Cleaved into: Aggrecan core protein 2]	-0.525675	0.0938106
ENSGACT00000007263.1	P26325	Alcohol dehydrogenase 1 (EC 1.1.1.1)	-0.561241	0.0651424
ENSGACT00000021399.1	Q802W2	Aldehyde dehydrogenase family 9 member A1-B (EC 1.2.1.3)	-0.678654	0.0225295
ENSGACT00000016909.1	Q6NYE4	Alkylglycerol monooxygenase (EC 1.14.16.5) (Transmembrane protein 195)	-0.477406	0.00950166
ENSGACT00000027349.1	Q9H6U8	Alpha-1,2-mannosyltransferase ALG9 (EC 2.4.1.259) (EC 2.4.1.261) (Asparagine-linked glycosylation protein 9 homolog) (Disrupted in bipolar disorder protein 1) (Dol-P-Man:Man(6)GlcNAc(2)-PP-Dol alpha-1,2-mannosyltransferase) (Dol-P-Man:Man(8)GlcNAc(2)-PP-Dol alpha-1,2-mannosyltransferase)	0.290622	0.0418543
ENSGACT00000017779.1	Q3V5L5	Alpha-1,6-mannosylglycoprotein 6-beta-N-acetylglucosaminyltransferase B (EC 2.4.1.-) (EC 2.4.1.155) (Alpha-mannoside beta-1,6-N-acetylglucosaminyltransferase B) (GlcNAc-T Vb) (GNT-Vb) (hGnTVb) (Mannoside acetylglucosaminyltransferase 5B) (N-acetylglucosaminyl-transferase Vb) (N-acetylglucosaminyltransferase IX) (GNT-IX)	-0.588953	0.0655541
ENSGACT00000016032.1	Q3B7N2	Alpha-actinin-1 (Alpha-actinin cytoskeletal isoform) (F-actin cross-linking protein) (Non-muscle alpha-actinin-1)	-0.588485	0.0774001
ENSGACT00000013145.1	Q2KJC9	Alpha-aminoadipic semialdehyde dehydrogenase (Alpha-AASA dehydrogenase) (EC 1.2.1.31) (Aldehyde dehydrogenase family 7 member A1) (EC 1.2.1.3) (Antiquitin-1) (Betaine aldehyde dehydrogenase) (EC 1.2.1.8) (Delta1-piperideine-6-carboxylate dehydrogenase) (P6c dehydrogenase)	0.207276	0.0784489
ENSGACT00000007858.1	Q5RC06	Alpha-catulin (Alpha-catenin-related protein) (ACRP) (Catenin alpha-like protein 1)	-0.413453	0.0832881
ENSGACT00000009926.1	I0J1J1	Alpha-enolase (EC 4.2.1.11) (2-phospho-D-glycerate hydro-lyase) (Enolase 1) (allergen Thu a 2.0101)	-0.511832	0.0952729
ENSGACT00000022070.1	Q2A121	Alpha-ketoglutarate-dependent dioxygenase FTO (Fat mass and obesity-associated protein) (U6 small nuclear RNA (2'-O-methyladenosine-N(6)-)-demethylase FTO) (EC 1.14.11.-) (U6 small nuclear RNA N(6)-methyladenosine-demethylase FTO) (EC 1.14.11.-) (mRNA (2'-O-methyladenosine-N(6)-)-demethylase FTO) (m6A(m)-demethylase FTO) (EC 1.14.11.-) (mRNA N(6)-methyladenosine demethylase FTO) (EC 1.14.11.53) (…	-0.597231	0.0267071
ENSGACT00000004070.1	Q9QZ39	Alpha-N-acetylgalactosaminide alpha-2,6-sialyltransferase 1 (EC 2.4.99.3) (GalNAc alpha-2,6-sialyltransferase I) (ST6GalNAc I) (ST6GalNAcI) (Sialyltransferase 7A) (SIAT7-A)	-0.565815	0.0768036
ENSGACT00000014458.1	Q924C5	Alpha-protein kinase 3 (EC 2.7.11.1) (Myocytic induction/differentiation originator) (Midori)	-0.454088	0.0861614
ENSGACT00000009204.1	Q96Q42	Alsin (Amyotrophic lateral sclerosis 2 chromosomal region candidate gene 6 protein) (Amyotrophic lateral sclerosis 2 protein)	-0.493117	0.0650999
ENSGACT00000000390.1	Q96FJ0	AMSH-like protease (AMSH-LP) (EC 3.4.19.-) (STAM-binding protein-like 1)	0.235084	0.0552192
ENSGACT00000017948.1	Q92624	Amyloid protein-binding protein 2 (Amyloid beta precursor protein-binding protein 2) (APP-BP2) (Protein interacting with APP tail 1)	-0.362436	0.0771058
ENSGACT00000023747.1	Q92870	Amyloid-beta A4 precursor protein-binding family B member 2 (Protein Fe65-like 1)	-0.446699	0.0699174
ENSGACT00000004492.1	O93279	Amyloid-beta A4 protein (ABPP) (APP) (Alzheimer disease amyloid A4 protein homolog) (Amyloid precursor protein) (Amyloid-beta precursor protein) [Cleaved into: Amyloid-beta protein (A-beta) (APP-beta)]	-0.261251	0.0621932
ENSGACT00000024073.1	Q9CPX9	Anaphase-promoting complex subunit 11 (APC11) (Cyclosome subunit 11)	0.313346	0.0255437
ENSGACT00000018382.1	Q8R034	Anaphase-promoting complex subunit 13 (APC13) (Cyclosome subunit 13)	0.572514	0.0511777
ENSGACT00000019732.1	Q9UJX6	Anaphase-promoting complex subunit 2 (APC2) (Cyclosome subunit 2)	0.262388	0.0724771
ENSGACT00000026920.1	Q8MIK0	Androgen receptor (Dihydrotestosterone receptor) (Nuclear receptor subfamily 3 group C member 4)	-0.223922	0.0247129
ENSGACT00000011122.1	Q7TN31	Angiogenic factor with G patch and FHA domains 1 (Angiogenic factor VG5Q) (mVG5Q)	0.227212	0.0420583
ENSGACT00000009788.1	O15123	Angiopoietin-2 (ANG-2)	-0.512968	0.0665964
ENSGACT00000003278.1	B1MTL0	Anion exchange protein 3 (AE 3) (Anion exchanger 3) (Solute carrier family 4 member 3)	-0.509255	0.0582155
ENSGACT00000013394.1	Q8N957	Ankyrin repeat and fibronectin type-III domain-containing protein 1	-0.695948	0.0471084
ENSGACT00000017128.1	Q86XL3	Ankyrin repeat and LEM domain-containing protein 2 (LEM domain-containing protein 4)	-0.184552	0.0738628
ENSGACT00000025926.1	Q8NFD2	Ankyrin repeat and protein kinase domain-containing protein 1 (EC 2.7.11.1) (Protein kinase PKK2) (Sugen kinase 288) (SgK288) (X-kinase)	0.284044	0.084224
ENSGACT00000005085.1	Q91ZT8	Ankyrin repeat and SOCS box protein 9 (ASB-9)	-0.443134	0.00480924
ENSGACT00000023483.1	Q6PD24	Ankyrin repeat domain-containing protein 13D	-0.478367	0.0617015
ENSGACT00000002137.1	Q01484	Ankyrin-2 (ANK-2) (Ankyrin-B) (Brain ankyrin) (Non-erythroid ankyrin)	-0.391494	0.0949363
ENSGACT00000004796.1	Q12955	Ankyrin-3 (ANK-3) (Ankyrin-G)	-0.43192	0.0832881
ENSGACT00000013164.1	G5E8K5	Ankyrin-3 (ANK-3) (Ankyrin-G)	-0.189823	0.0769897
ENSGACT00000014173.1	P27006	Annexin A2-A (Annexin II type I) (Annexin-2-A) (Calpactin I heavy chain) (Calpactin-1 heavy chain) (Lipocortin II)	0.811357	0.00350015
ENSGACT00000023297.1	P24801	Annexin A2-B (Annexin II type II) (Annexin-2-B) (Calpactin I heavy chain) (Calpactin-1 heavy chain) (Lipocortin II)	0.429049	0.0140015
ENSGACT00000022600.1	P13214	Annexin A4 (35-beta calcimedin) (Annexin IV) (Annexin-4) (Carbohydrate-binding protein p33/p41) (Chromobindin-4) (Endonexin I) (Lipocortin IV) (P32.5) (PP4-X) (Placental anticoagulant protein II) (PAP-II) (Protein II)	0.314428	0.00362948
ENSGACT00000007862.1	Q9BYT9	Anoctamin-3 (Transmembrane protein 16C)	-0.615745	0.058723
ENSGACT00000020602.1	Q9HCE9	Anoctamin-8 (Transmembrane protein 16H)	-0.547632	0.0508653
ENSGACT00000023531.1	Q6DFX2	Anthrax toxin receptor 2	-0.449503	0.0622317
ENSGACT00000000169.1	P36372	Antigen peptide transporter 2 (APT2) (ATP-binding cassette sub-family B member 3)	0.403714	0.00248021
ENSGACT00000006125.1	O14977	Antizyme inhibitor 1 (AZI) (AZI1) (Ornithine decarboxylase antizyme inhibitor)	0.189989	0.0218717
ENSGACT00000001305.1	Q32PG1	AP-3 complex subunit beta-1 (Adaptor protein complex AP-3 subunit beta-1) (Adaptor-related protein complex 3 subunit beta-1) (Beta-3A-adaptin) (Clathrin assembly protein complex 3 beta-1 large chain)	-0.700011	0.0623967
ENSGACT00000015155.1	Q865S1	AP-3 complex subunit delta-1 (AP-3 complex subunit delta) (Adaptor-related protein complex 3 subunit delta-1) (BLVPCP1) (Bovine leukemia virus cell receptor) (BLV-R) (Delta-adaptin)	0.202038	0.0856927
ENSGACT00000002411.1	Q29RY8	AP-4 complex subunit mu-1 (AP-4 adaptor complex mu subunit) (Adaptor-related protein complex 4 subunit mu-1) (Mu subunit of AP-4) (Mu-adaptin-related protein 2) (mu-ARP2) (Mu4-adaptin) (mu4)	-0.274877	0.00806683
ENSGACT00000014603.2	Q2M2I8	AP2-associated protein kinase 1 (EC 2.7.11.1) (Adaptor-associated kinase 1)	-0.466885	0.0711114
ENSGACT00000015752.1	Q7SZP9	Apelin receptor A (Angiotensin II receptor-like 1a) (Angiotensin receptor-like 1a) (G-protein coupled receptor APJ A)	-0.560905	0.090891
ENSGACT00000004536.1	O42364	Apolipoprotein Eb (Apo-Eb)	1.23107	0.000465272
ENSGACT00000016353.1	Q9I9N6	Apoptosis-associated speck-like protein containing a CARD (PYD and CARD domain-containing protein)	0.270576	0.061211
ENSGACT00000013621.1	Q62415	Apoptosis-stimulating of p53 protein 1 (Protein phosphatase 1 regulatory subunit 13B)	-0.267976	0.091731
ENSGACT00000014687.1	Q8CHJ2	Aquaporin-12 (AQP-12)	-0.417659	0.0802576
ENSGACT00000020924.1	O43315	Aquaporin-9 (AQP-9) (Aquaglyceroporin-9) (Small solute channel 1)	-0.78162	0.0653067
ENSGACT00000000952.1	P09917	Arachidonate 5-lipoxygenase (5-LO) (5-lipoxygenase) (EC 1.13.11.34)	-0.252685	0.00533018
ENSGACT00000006468.1	Q5ZK62	Arf-GAP with coiled-coil, ANK repeat and PH domain-containing protein 2 (Centaurin-beta-2) (Cnt-b2)	-0.546392	0.0436147
ENSGACT00000010297.1	Q96P48	Arf-GAP with Rho-GAP domain, ANK repeat and PH domain-containing protein 1 (Centaurin-delta-2) (Cnt-d2)	-0.425324	0.0949363
ENSGACT00000001861.1	Q7SIG6	Arf-GAP with SH3 domain, ANK repeat and PH domain-containing protein 2 (Development and differentiation-enhancing factor 2) (Paxillin-associated protein with ARF GAP activity 3) (PAG3) (Pyk2 C-terminus-associated protein) (PAP)	-0.578317	0.0401726
ENSGACT00000022262.1	P53367	Arfaptin-1 (ADP-ribosylation factor-interacting protein 1)	-0.255491	0.0872439
ENSGACT00000013479.1	Q95JC8	Arginase-1 (EC 3.5.3.1) (Liver-type arginase) (Type I arginase)	-0.460805	0.0698929
ENSGACT00000027568.1	P37880	Arginine--tRNA ligase, cytoplasmic (EC 6.1.1.19) (Arginyl-tRNA synthetase) (ArgRS)	0.377569	0.0141561
ENSGACT00000017234.1	P98203	Armadillo repeat protein deleted in velo-cardio-facial syndrome homolog	-0.302497	0.0777662
ENSGACT00000014696.1	Q3ZBE1	Armadillo repeat-containing protein 1	0.259293	0.012962
ENSGACT00000003254.1	Q5W041	Armadillo repeat-containing protein 3 (Beta-catenin-like protein) (Cancer/testis antigen 81) (CT81) (KU-CT-1)	-0.476004	0.0989363
ENSGACT00000002210.1	Q5T2S8	Armadillo repeat-containing protein 4	-0.419751	0.0998538
ENSGACT00000008526.1	P22781	Aromatic-L-amino-acid decarboxylase (AADC) (EC 4.1.1.28) (DOPA decarboxylase) (DDC)	-0.491015	0.00917654
ENSGACT00000013879.1	Q0VCA2	Arrestin domain-containing protein 3	-0.657806	0.0420583
ENSGACT00000013465.1	Q6TXF1	Arrestin domain-containing protein 3 (Liver regeneration-related protein LRRG00048)	-0.479253	0.0117257
ENSGACT00000020636.1	Q95LD9	Aryl hydrocarbon receptor (Ah receptor) (AhR)	-0.298743	0.0802949
ENSGACT00000020329.1	Q71S46	ATP synthase F(0) complex subunit C3, mitochondrial (ATP synthase lipid-binding protein) (ATP synthase membrane subunit c locus 3) (ATP synthase proteolipid P3) (ATPase protein 9) (ATPase subunit c)	0.241792	0.0495259
ENSGACT00000007076.1	Q1L987	ATP synthase mitochondrial F1 complex assembly factor 1	0.236827	0.0634288
ENSGACT00000027732.1	Q9XN27	ATP synthase protein 8 (A6L) (F-ATPase subunit 8)	-0.455	0.0612729
ENSGACT00000027733.1	Q35920	ATP synthase subunit a (F-ATPase protein 6)	-0.242009	0.00805443
ENSGACT00000010361.1	Q5R6T5	ATP synthase subunit f, mitochondrial (ATP synthase membrane subunit f)	0.158352	0.0952729
ENSGACT00000001885.1	P13618	ATP synthase-coupling factor 6, mitochondrial (ATPase subunit F6) (ATP synthase peripheral stalk subunit F6)	-0.207837	0.0809641
ENSGACT00000019935.1	P21571	ATP synthase-coupling factor 6, mitochondrial (ATPase subunit F6) (ATP synthase peripheral stalk subunit F6)	0.19046	0.0716067
ENSGACT00000014622.1	Q09429	ATP-binding cassette sub-family C member 8 (Sulfonylurea receptor 1)	-0.427921	0.0941784
ENSGACT00000001433.1	O60706	ATP-binding cassette sub-family C member 9 (Sulfonylurea receptor 2)	-0.49302	0.0986976
ENSGACT00000001817.1	Q767L0	ATP-binding cassette sub-family F member 1	0.260003	0.0621677
ENSGACT00000011089.1	Q867C9	ATP-dependent 6-phosphofructokinase, muscle type (ATP-PFK) (PFK-M) (EC 2.7.1.11) (6-phosphofructokinase type A) (Phosphofructo-1-kinase isozyme A) (PFK-A) (Phosphohexokinase)	-0.586113	0.0843253
ENSGACT00000023265.1	Q01813	ATP-dependent 6-phosphofructokinase, platelet type (ATP-PFK) (PFK-P) (EC 2.7.1.11) (6-phosphofructokinase type C) (Phosphofructo-1-kinase isozyme C) (PFK-C) (Phosphohexokinase)	-0.539739	0.056719
ENSGACT00000001104.1	Q9H611	ATP-dependent DNA helicase PIF1 (EC 3.6.4.12) (DNA repair and recombination helicase PIF1) (PIF1/RRM3 DNA helicase-like protein)	-0.456915	0.0922057
ENSGACT00000003413.1	Q9H611	ATP-dependent DNA helicase PIF1 (EC 3.6.4.12) (DNA repair and recombination helicase PIF1) (PIF1/RRM3 DNA helicase-like protein)	-0.457032	0.0839663
ENSGACT00000025477.1	Q9H611	ATP-dependent DNA helicase PIF1 (EC 3.6.4.12) (DNA repair and recombination helicase PIF1) (PIF1/RRM3 DNA helicase-like protein)	-0.466623	0.0699301
ENSGACT00000022216.1	Q8K4L0	ATP-dependent RNA helicase DDX54 (EC 3.6.4.13) (DEAD box protein 54)	0.308489	0.0239406
ENSGACT00000007536.2	Q6PL18	ATPase family AAA domain-containing protein 2 (EC 3.6.1.3) (AAA nuclear coregulator cancer-associated protein) (ANCCA)	0.287291	0.0494108
ENSGACT00000016435.1	Q4QY64	ATPase family AAA domain-containing protein 5 (Chromosome fragility-associated gene 1 protein)	0.294164	0.0423367
ENSGACT00000025720.1	Q96QE3	ATPase family AAA domain-containing protein 5 (Chromosome fragility-associated gene 1 protein)	0.457626	0.00397018
ENSGACT00000004203.1	A3KNL5	ATPase inhibitor A, mitochondrial (ATP synthase F1 subunit epsilon A) (Inhibitor of F(1)F(o)-ATPase A) (IF(1) A) (IF1 A) (Protein pinotage)	0.402487	0.060189
ENSGACT00000023853.1	P55202	Atrial natriuretic peptide receptor 2 (EC 4.6.1.2) (Atrial natriuretic peptide receptor type B) (ANP-B) (ANPR-B) (NPR-B) (Guanylate cyclase B) (GC-B)	-0.457905	0.0664861
ENSGACT00000008436.1	Q91819	Aurora kinase A-B (EC 2.7.11.1) (Aurora/IPL1-related kinase 1) (ARK-1) (Aurora-related kinase 1) (Serine/threonine-protein kinase 6-B) (Serine/threonine-protein kinase Eg2-B) (Serine/threonine-protein kinase aurora-A) (p46XlEg22)	0.464728	0.0587923
ENSGACT00000016361.1	Q9NWT8	Aurora kinase A-interacting protein (AURKA-interacting protein) (28S ribosomal protein S38, mitochondrial) (MRP-S38) (Mitochondrial small ribosomal subunit protein mS38)	0.322223	0.0119353
ENSGACT00000017074.2	Q8WXX7	Autism susceptibility gene 2 protein	-0.320917	0.0788875
ENSGACT00000022450.1	Q08D51	Autophagy-related protein 2 homolog A	-0.452491	0.030931
ENSGACT00000010518.1	Q95LP5	Axonemal dynein light chain domain-containing protein 1	-0.640305	0.0649235
ENSGACT00000025624.1	O88282	B-cell CLL/lymphoma 6 member B protein (Bcl6-associated zinc finger protein)	-0.272063	0.0605018
ENSGACT00000003843.1	Q9YGC1	B-cell linker protein (B-cell adapter SH2 domain-containing protein) (Cytoplasmic adapter protein) (Src homology 2 domain-containing leukocyte protein of 65 kDa) (SLP-65)	0.344012	0.0557717
ENSGACT00000017387.1	Q9C0K0	B-cell lymphoma/leukemia 11B (BCL-11B) (B-cell CLL/lymphoma 11B) (COUP-TF-interacting protein 2) (Radiation-induced tumor suppressor gene 1 protein) (hRit1)	-0.606805	0.00917654
ENSGACT00000007337.1	Q99PV8	B-cell lymphoma/leukemia 11B (BCL-11B) (B-cell CLL/lymphoma 11B) (COUP-TF-interacting protein 2) (Radiation-induced tumor suppressor gene 1 protein) (mRit1)	-0.614611	0.0120456
ENSGACT00000014175.1	P17213	Bactericidal permeability-increasing protein (BPI) (CAP 57)	0.336272	0.0687296
ENSGACT00000012800.1	Q28ER3	Baculoviral IAP repeat-containing protein 5.2 (Survivin 2) (Survivin)	0.412118	0.00642736
ENSGACT00000004410.1	O95817	BAG family molecular chaperone regulator 3 (BAG-3) (Bcl-2-associated athanogene 3) (Bcl-2-binding protein Bis) (Docking protein CAIR-1)	-0.557811	0.0657096
ENSGACT00000014582.1	Q3UHR0	BAH and coiled-coil domain-containing protein 1	-0.396731	0.0692785
ENSGACT00000026857.1	Q6P026	Barrier-to-autointegration factor	0.27826	0.00816887
ENSGACT00000014650.1	Q05793	Basement membrane-specific heparan sulfate proteoglycan core protein (HSPG) [Cleaved into: Endorepellin; LG3 peptide]	-0.556656	0.06079
ENSGACT00000010063.1	Q6PD83	Basic leucine zipper and W2 domain-containing protein 1-A	0.165567	0.036201
ENSGACT00000005215.1	Q6ZNE5	Beclin 1-associated autophagy-related key regulator (Barkor) (Autophagy-related protein 14-like protein) (Atg14L)	-0.213399	0.0345156
ENSGACT00000008517.1	F1RCP1	Beclin-1	-0.173455	0.0830326
ENSGACT00000020810.1	Q71SG7	Beta-1,3-galactosyl-O-glycosyl-glycoprotein beta-1,6-N-acetylglucosaminyltransferase 4 (EC 2.4.1.102)	-0.242457	0.0685407
ENSGACT00000015186.1	Q6Y288	Beta-1,3-glucosyltransferase (Beta3Glc-T) (EC 2.4.1.-) (Beta 3-glucosyltransferase) (Beta-3-glycosyltransferase-like)	-0.268597	0.0979515
ENSGACT00000018719.1	Q8JHF2	Beta-1,3-N-acetylglucosaminyltransferase lunatic fringe (EC 2.4.1.222) (O-fucosylpeptide 3-beta-N-acetylglucosaminyltransferase)	-0.437046	0.0632395
ENSGACT00000000922.1	Q00973	Beta-1,4 N-acetylgalactosaminyltransferase 1 (EC 2.4.1.92) ((N-acetylneuraminyl)-galactosylglucosylceramide) (GM2/GD2 synthase) (GalNAc-T)	-0.739265	0.0362667
ENSGACT00000021581.1	P15291	Beta-1,4-galactosyltransferase 1 (Beta-1,4-GalTase 1) (Beta4Gal-T1) (b4Gal-T1) (EC 2.4.1.-) (Beta-N-acetylglucosaminyl-glycolipid beta-1,4-galactosyltransferase) (Beta-N-acetylglucosaminylglycopeptide beta-1,4-galactosyltransferase) (EC 2.4.1.38) (Lactose synthase A protein) (EC 2.4.1.22) (N-acetyllactosamine synthase) (EC 2.4.1.90) (Nal synthase) (UDP-Gal:beta-GlcNAc beta-1,4-galactosyltransfera…	-0.871752	0.056318
ENSGACT00000024435.1	Q007T1	Beta-crystallin B1 (Beta-B1 crystallin)	-0.526063	0.0930445
ENSGACT00000011441.1	P55165	Beta-crystallin B3 (Beta-B3 crystallin)	-0.449187	0.0890912
ENSGACT00000026723.1	Q8IW92	Beta-galactosidase-1-like protein 2 (EC 3.2.1.-)	-0.577756	0.061951
ENSGACT00000004036.1	Q5QQ37	Beta-galactoside alpha-2,6-sialyltransferase 2 (Alpha 2,6-ST 2) (EC 2.4.99.1) (CMP-N-acetylneuraminate-beta-galactosamide-alpha-2,6-sialyltransferase 2) (ST6Gal II) (ST6GalII) (Sialyltransferase 2)	-0.321309	0.084238
ENSGACT00000023763.1	Q86Z14	Beta-klotho (BKL) (BetaKlotho) (Klotho beta-like protein)	-0.571629	0.0688967
ENSGACT00000024380.1	Q63754	Beta-synuclein (Phosphoneuroprotein 14) (PNP 14)	-0.506418	0.0424904
ENSGACT00000027047.1	Q8HXG8	Beta,beta-carotene 9',10'-oxygenase (EC 1.13.11.71) (B-diox-II) (Beta-carotene dioxygenase 2)	-0.686664	0.0209934
ENSGACT00000020863.1	Q32LQ4	Betaine--homocysteine S-methyltransferase 1 (EC 2.1.1.5)	-0.33512	0.0867386
ENSGACT00000013359.1	P47853	Biglycan (Bone/cartilage proteoglycan I) (PG-S1)	-0.267273	0.0682036
ENSGACT00000001506.1	Q32WR5	Biogenesis of lysosome-related organelles complex-1 subunit 2 (BLOC-1 subunit 2) (Spinal cord-expressed protein 1)	-0.498113	0.0715239
ENSGACT00000007699.1	Q76B58	BMP/retinoic acid-inducible neural-specific protein 3 (DBCCR1-like protein 1)	-0.559615	0.0605018
ENSGACT00000000156.1	P13753	BOLA class I histocompatibility antigen, alpha chain BL3-7	0.535815	0.0878168
ENSGACT00000001091.1	Q8BGS2	BolA-like protein 2	0.40086	0.000143907
ENSGACT00000022303.1	O95393	Bone morphogenetic protein 10 (BMP-10)	-0.635808	0.0788875
ENSGACT00000012714.1	P12643	Bone morphogenetic protein 2 (BMP-2) (Bone morphogenetic protein 2A) (BMP-2A)	-0.66631	0.0372969
ENSGACT00000021924.1	Q58DL5	Breast cancer anti-estrogen resistance protein 3	-0.509241	0.0447423
ENSGACT00000005650.1	Q7TSU1	Brefeldin A-inhibited guanine nucleotide-exchange protein 2 (Brefeldin A-inhibited GEP 2) (ADP-ribosylation factor guanine nucleotide-exchange factor 2)	-0.429713	0.0684902
ENSGACT00000015265.1	Q5TH69	Brefeldin A-inhibited guanine nucleotide-exchange protein 3 (ARFGEF family member 3)	-0.61852	0.0132014
ENSGACT00000017157.1	Q568D5	BRISC and BRCA1-A complex member 2 (BRCA1-A complex subunit BRE) (BRCA1/BRCA2-containing complex subunit 45) (Brain and reproductive organ-expressed protein)	0.193634	0.0505384
ENSGACT00000017290.1	Q91Y44	Bromodomain testis-specific protein (Bromodomain-containing female sterile homeotic-like protein) (RING3-like protein)	-0.697493	0.0149464
ENSGACT00000006531.1	O95696	Bromodomain-containing protein 1 (BR140-like protein) (Bromodomain and PHD finger-containing protein 2)	-0.262602	0.0521365
ENSGACT00000011275.1	Q5UCA8	Bryoporin (PpBP) (Physcomitrin)	0.567618	5.52944e-06
ENSGACT00000005958.1	M3XQV7	BTB/POZ domain-containing protein 3	-0.56593	0.0779856
ENSGACT00000027342.1	Q5ZIJ0	BUD13 homolog	0.25459	0.00813063
ENSGACT00000024880.1	Q13410	Butyrophilin subfamily 1 member A1 (BT)	-0.64851	0.0416885
ENSGACT00000013889.1	Q6MG97	Butyrophilin-like protein 2	-0.299272	0.0843253
ENSGACT00000001369.1	Q5E9N0	Bystin	0.18781	0.0892591
ENSGACT00000018265.1	O54689	C-C chemokine receptor type 6 (C-C CKR-6) (CC-CKR-6) (CCR-6) (KY411) (CD antigen CD196)	-0.75164	0.052982
ENSGACT00000018929.1	Q68Y88	C-C motif chemokine 13 (Monocyte chemoattractant protein 4) (Monocyte chemotactic protein 4) (MCP-4) (Small-inducible cytokine A13)	1.08667	0.000107916
ENSGACT00000014866.1	Q4PR21	C-C motif chemokine 25 (Chemokine ligand 25) (Small-inducible cytokine A25)	-0.316235	0.0237005
ENSGACT00000000554.1	P13236	C-C motif chemokine 4 (G-26 T-lymphocyte-secreted protein) (HC21) (Lymphocyte activation gene 1 protein) (LAG-1) (MIP-1-beta(1-69)) (Macrophage inflammatory protein 1-beta) (MIP-1-beta) (PAT 744) (Protein H400) (SIS-gamma) (Small-inducible cytokine A4) (T-cell activation protein 2) (ACT-2) [Cleaved into: MIP-1-beta(3-69)]	0.992831	2.46485e-05
ENSGACT00000026565.1	Q90826	C-C motif chemokine 4 homolog (Macrophage inflammatory protein 1-beta homolog) (MIP-1-beta) (Small-inducible cytokine A4 homolog)	-0.366536	0.00109229
ENSGACT00000017255.1	E9PSK7	C-Jun-amino-terminal kinase-interacting protein 3 (JIP-3) (JNK-interacting protein 3) (JNK MAP kinase scaffold protein 3)	-0.727606	0.0418543
ENSGACT00000018104.1	Q2TBP7	c-Myc-binding protein (Associate of Myc 1) (AMY-1)	0.317283	0.0360588
ENSGACT00000012759.1	P56545	C-terminal-binding protein 2 (CtBP2)	-0.586055	0.0340365
ENSGACT00000024001.1	Q9W758	C-terminal-binding protein 2 (CtBP2) (C-terminal-binding protein B) (TCF-3 corepressor CtBP) (XCtBP)	-0.50612	0.0672925
ENSGACT00000000705.1	P49300	C-type lectin domain family 10 member A (MMGL) (Macrophage asialoglycoprotein-binding protein 1) (M-ASGP-BP-1) (Macrophage galactose/N-acetylgalactosamine-specific lectin)	-0.709014	0.074591
ENSGACT00000008863.1	Q9ULY5	C-type lectin domain family 4 member E (C-type lectin superfamily member 9) (Macrophage-inducible C-type lectin) (MINCLE)	0.592898	0.0209068
ENSGACT00000000707.1	Q8HYC0	C-type lectin domain family 4 member M (CD209 antigen-like protein 1) (CD antigen CD299)	-0.604858	0.033647
ENSGACT00000000704.1	Q9NY25	C-type lectin domain family 5 member A (C-type lectin superfamily member 5) (Myeloid DAP12-associating lectin 1) (MDL-1)	-0.271301	0.0132977
ENSGACT00000010584.1	Q9UBG0	C-type mannose receptor 2 (C-type lectin domain family 13 member E) (Endocytic receptor 180) (Macrophage mannose receptor 2) (Urokinase-type plasminogen activator receptor-associated protein) (UPAR-associated protein) (Urokinase receptor-associated protein) (CD antigen CD280)	-0.828127	0.0290501
ENSGACT00000017165.1	Q86YS7	C2 domain-containing protein 5 (C2 domain-containing phosphoprotein of 138 kDa)	-0.533918	0.0544104
ENSGACT00000011764.1	Q9HCU4	Cadherin EGF LAG seven-pass G-type receptor 2 (Cadherin family member 10) (Epidermal growth factor-like protein 2) (EGF-like protein 2) (Flamingo homolog 3) (Multiple epidermal growth factor-like domains protein 3) (Multiple EGF-like domains protein 3)	-0.673313	0.0603321
ENSGACT00000003004.1	Q9R0T4	Cadherin-1 (Epithelial cadherin) (E-cadherin) (Uvomorulin) (CD antigen CD324) [Cleaved into: E-Cad/CTF1; E-Cad/CTF2; E-Cad/CTF3]	0.981501	0.000559542
ENSGACT00000003008.1	Q9R0T4	Cadherin-1 (Epithelial cadherin) (E-cadherin) (Uvomorulin) (CD antigen CD324) [Cleaved into: E-Cad/CTF1; E-Cad/CTF2; E-Cad/CTF3]	1.39474	0.00240231
ENSGACT00000018256.1	P33150	Cadherin-13 (Truncated cadherin) (T-cad) (T-cadherin)	-0.318052	0.0447423
ENSGACT00000017460.1	Q90275	Cadherin-2 (Neural cadherin) (N-cadherin) (Parachute) (ZNCAD)	-0.678753	0.0165103
ENSGACT00000018964.1	P55286	Cadherin-8	-0.565873	0.0856281
ENSGACT00000026043.1	P63100	Calcineurin subunit B type 1 (Protein phosphatase 2B regulatory subunit 1) (Protein phosphatase 3 regulatory subunit B alpha isoform 1)	-0.399854	0.0401726
ENSGACT00000016523.1	Q9Y6J0	Calcineurin-binding protein cabin-1 (Calcineurin inhibitor) (CAIN)	-0.394343	0.0966891
ENSGACT00000005135.1	Q6DGW9	Calcium load-activated calcium channel (CLAC channel) (Transmembrane and coiled-coil domain-containing protein 1)	0.23265	0.0355081
ENSGACT00000004663.1	Q9Y691	Calcium-activated potassium channel subunit beta-2 (BK channel subunit beta-2) (BKbeta2) (Hbeta2) (Calcium-activated potassium channel, subfamily M subunit beta-2) (Charybdotoxin receptor subunit beta-2) (Hbeta3) (K(VCA)beta-2) (Maxi K channel subunit beta-2) (Slo-beta-2)	-0.797864	0.0269797
ENSGACT00000000787.1	A2BGD5	Calcium-binding and coiled-coil domain-containing protein 1	0.622339	0.0333355
ENSGACT00000012395.1	A2BGD5	Calcium-binding and coiled-coil domain-containing protein 1	-0.212269	0.0742514
ENSGACT00000007555.1	Q9Y376	Calcium-binding protein 39 (MO25alpha) (Protein Mo25)	-0.48679	0.0903259
ENSGACT00000022424.1	Q66H96	Calcium-binding protein 7 (CaBP7) (Calneuron II) (Calneuron-2)	-0.551518	0.0750981
ENSGACT00000013414.1	P15156	Calcium-dependent serine proteinase (CASP) (EC 3.4.21.-) [Cleaved into: Calcium-dependent serine proteinase heavy chain; Calcium-dependent serine proteinase light chain]	0.338813	0.00737737
ENSGACT00000010815.1	P14100	Calcium/calmodulin-dependent 3',5'-cyclic nucleotide phosphodiesterase 1A (Cam-PDE 1A) (EC 3.1.4.17) (61 kDa Cam-PDE)	-0.494205	0.0834597
ENSGACT00000000002.1	Q14123	Calcium/calmodulin-dependent 3',5'-cyclic nucleotide phosphodiesterase 1C (Cam-PDE 1C) (3',5'-cyclic-AMP phosphodiesterase) (EC 3.1.4.-) (3',5'-cyclic-GMP phosphodiesterase) (EC 3.1.4.35) (Hcam3)	-0.875615	0.0414544
ENSGACT00000027695.1	Q5RCC4	Calcium/calmodulin-dependent protein kinase type II subunit alpha (CaM kinase II subunit alpha) (CaMK-II subunit alpha) (EC 2.7.11.17)	-0.697027	0.0634355
ENSGACT00000018228.1	Q9CXW3	Calcyclin-binding protein (CacyBP) (Siah-interacting protein)	0.275553	0.00965813
ENSGACT00000014822.1	Q5U2T1	Calfacilitin (TLC domain-containing protein 1)	-0.309799	0.0887133
ENSGACT00000006828.1	P0DP35	Calmodulin-2 B	0.22161	0.0937795
ENSGACT00000010516.1	Q9Y6Y1	Calmodulin-binding transcription activator 1	-0.534167	0.0588881
ENSGACT00000007524.1	O35350	Calpain-1 catalytic subunit (EC 3.4.22.52) (Calcium-activated neutral proteinase 1) (CANP 1) (Calpain mu-type) (Calpain-1 large subunit) (Micromolar-calpain) (muCANP)	-0.52189	0.0526623
ENSGACT00000012975.1	P97571	Calpain-1 catalytic subunit (EC 3.4.22.52) (Calcium-activated neutral proteinase 1) (CANP 1) (Calpain mu-type) (Calpain-1 large subunit) (Micromolar-calpain) (muCANP)	-1.01727	0.00299147
ENSGACT00000012987.1	P97571	Calpain-1 catalytic subunit (EC 3.4.22.52) (Calcium-activated neutral proteinase 1) (CANP 1) (Calpain mu-type) (Calpain-1 large subunit) (Micromolar-calpain) (muCANP)	-0.764825	1.16865e-06
ENSGACT00000004037.1	P15253	Calreticulin (CRP55) (Calregulin) (Endoplasmic reticulum resident protein 60) (ERp60) (HACBP)	0.519917	0.000143907
ENSGACT00000004921.1	P19204	Calsequestrin-2 (Laminin-binding protein)	-0.888826	1.35362e-06
ENSGACT00000013110.1	Q99JH7	Calsyntenin-3 (Alcadein-beta) (Alc-beta)	-0.39946	0.0340365
ENSGACT00000015206.1	O70139	cAMP-dependent protein kinase inhibitor gamma (PKI-gamma)	-0.414532	0.0982908
ENSGACT00000015102.1	P31321	cAMP-dependent protein kinase type I-beta regulatory subunit	-0.497786	0.0569415
ENSGACT00000007664.1	P00515	cAMP-dependent protein kinase type II-alpha regulatory subunit	-0.678718	0.00419306
ENSGACT00000021854.1	Q6DEB4	cAMP-regulated phosphoprotein 19-A (ARPP-19-A)	0.306459	0.0418543
ENSGACT00000021460.1	P14646	cAMP-specific 3',5'-cyclic phosphodiesterase 4B (EC 3.1.4.53) (DPDE4)	-0.570956	0.0481896
ENSGACT00000025861.1	P14646	cAMP-specific 3',5'-cyclic phosphodiesterase 4B (EC 3.1.4.53) (DPDE4)	-0.569834	0.0531312
ENSGACT00000017861.1	Q9EQC0	Carbohydrate sulfotransferase 1 (EC 2.8.2.21) (Galactose/N-acetylglucosamine/N-acetylglucosamine 6-O-sulfotransferase 1) (GST-1) (Keratan sulfate Gal-6 sulfotransferase) (KS6ST) (KSGal6ST) (KSST)	-0.42842	0.0511777
ENSGACT00000006356.1	Q9JME2	Carbohydrate sulfotransferase 11 (EC 2.8.2.5) (Chondroitin 4-O-sulfotransferase 1) (Chondroitin 4-sulfotransferase 1) (C4S-1) (C4ST-1) (C4ST1)	0.795252	0.00419306
ENSGACT00000003340.1	Q91XQ5	Carbohydrate sulfotransferase 15 (EC 2.8.2.33) (B-cell RAG-associated gene protein) (N-acetylgalactosamine 4-sulfate 6-O-sulfotransferase) (GalNAc4S-6ST)	-0.31783	0.0737554
ENSGACT00000009936.1	Q865C0	Carbonic anhydrase 6 (EC 4.2.1.1) (Carbonate dehydratase VI) (Carbonic anhydrase VI) (CA-VI)	1.10801	1.72772e-06
ENSGACT00000019722.1	P35219	Carbonic anhydrase-related protein (CARP) (Carbonic anhydrase VIII) (CA-VIII)	-0.501975	0.0742109
ENSGACT00000002992.1	P58466	Carboxy-terminal domain RNA polymerase II polypeptide A small phosphatase 1 (EC 3.1.3.16) (Golli-interacting protein) (GIP) (Nuclear LIM interactor-interacting factor 3) (NLI-interacting factor 3) (Small C-terminal domain phosphatase 1) (SCP1) (Small CTD phosphatase 1)	-0.430976	0.0985938
ENSGACT00000015485.1	O14595	Carboxy-terminal domain RNA polymerase II polypeptide A small phosphatase 2 (EC 3.1.3.16) (Nuclear LIM interactor-interacting factor 2) (NLI-interacting factor 2) (Protein OS-4) (Small C-terminal domain phosphatase 2) (Small CTD phosphatase 2) (SCP2)	-0.235873	0.0966891
ENSGACT00000008607.1	P15169	Carboxypeptidase N catalytic chain (CPN) (EC 3.4.17.3) (Anaphylatoxin inactivator) (Arginine carboxypeptidase) (Carboxypeptidase N polypeptide 1) (Carboxypeptidase N small subunit) (Kininase-1) (Lysine carboxypeptidase) (Plasma carboxypeptidase B) (Serum carboxypeptidase N) (SCPN)	0.194437	0.0465835
ENSGACT00000024335.1	Q8QGP3	Carboxypeptidase Z (CPZ) (cCPZ) (EC 3.4.17.-)	0.634418	0.000205133
ENSGACT00000025712.1	Q8QGP3	Carboxypeptidase Z (CPZ) (cCPZ) (EC 3.4.17.-)	-0.387864	0.0263143
ENSGACT00000012439.1	P06731	Carcinoembryonic antigen-related cell adhesion molecule 5 (Carcinoembryonic antigen) (CEA) (Meconium antigen 100) (CD antigen CD66e)	-0.6562	0.0592907
ENSGACT00000013090.1	Q8N3K9	Cardiomyopathy-associated protein 5 (Dystrobrevin-binding protein 2) (Genethonin-3) (Myospryn) (SPRY domain-containing protein 2) (Tripartite motif-containing protein 76)	-0.649815	0.0684166
ENSGACT00000016097.1	P52826	Carnitine O-acetyltransferase (Carnitine acetylase) (EC 2.3.1.7) (Carnitine acetyltransferase) (CAT) (CrAT)	-0.354844	0.0419377
ENSGACT00000016348.1	P50416	Carnitine O-palmitoyltransferase 1, liver isoform (CPT1-L) (EC 2.3.1.21) (Carnitine O-palmitoyltransferase I, liver isoform) (CPT I) (CPTI-L) (Carnitine palmitoyltransferase 1A)	-0.442535	0.0881735
ENSGACT00000025053.1	Q0V9M0	Cartilage acidic protein 1 (ASPIC)	-0.465878	0.0088985
ENSGACT00000009882.1	Q9BXL7	Caspase recruitment domain-containing protein 11 (CARD-containing MAGUK protein 1) (Carma 1)	-0.464843	0.0116097
ENSGACT00000017003.1	O89110	Caspase-8 (CASP-8) (EC 3.4.22.61) [Cleaved into: Caspase-8 subunit p18; Caspase-8 subunit p10]	0.28311	0.00652719
ENSGACT00000008011.1	P35222	Catenin beta-1 (Beta-catenin)	-0.255351	0.0220813
ENSGACT00000017810.1	P55097	Cathepsin K (EC 3.4.22.38)	0.542605	0.00300111
ENSGACT00000012750.1	Q26636	Cathepsin L (EC 3.4.22.15) [Cleaved into: Cathepsin L heavy chain; Cathepsin L light chain]	0.39753	0.0100493
ENSGACT00000017879.1	O70370	Cathepsin S (EC 3.4.22.27)	0.264238	0.0677218
ENSGACT00000000641.1	P05689	Cathepsin Z (EC 3.4.18.1)	0.422939	6.52936e-06
ENSGACT00000024331.1	B3TP03	Cationic amino acid transporter 2 (CAT-2) (CAT2) (cCAT-2) (Low affinity cationic amino acid transporter 2) (Solute carrier family 7 member 2)	-0.736984	0.0332126
ENSGACT00000020340.1	O95810	Caveolae-associated protein 2 (Cavin-2) (PS-p68) (Phosphatidylserine-binding protein) (Serum deprivation-response protein)	-0.242965	0.0742514
ENSGACT00000003354.1	Q5PQL2	CCR4-NOT transcription complex subunit 9 (Cell differentiation protein RQCD1 homolog) (Rcd-1)	0.219115	0.0735769
ENSGACT00000013865.1	Q90460	CD166 antigen homolog A (Activated leukocyte cell adhesion molecule A) (DM-GRASP homolog) (Neurolin) (CD antigen CD166)	-0.405786	0.0756952
ENSGACT00000012508.1	Q91ZW8	CD209 antigen-like protein D (DC-SIGN-related protein 3) (DC-SIGNR3) (CD antigen CD209)	-0.494076	0.0528006
ENSGACT00000013856.1	Q91ZW8	CD209 antigen-like protein D (DC-SIGN-related protein 3) (DC-SIGNR3) (CD antigen CD209)	0.785192	1.49163e-05
ENSGACT00000024410.1	Q91ZW7	CD209 antigen-like protein E (DC-SIGN-related protein 4) (DC-SIGNR4) (CD antigen CD209)	0.78527	1.99797e-12
ENSGACT00000007730.1	O97703	CD81 antigen (CD antigen CD81)	-0.336489	0.000107916
ENSGACT00000006952.1	Q9N0J9	CD81 protein (CD antigen CD81)	-0.400478	0.0698929
ENSGACT00000009521.1	P40240	CD9 antigen (CD antigen CD9)	0.196556	0.0949363
ENSGACT00000022886.2	Q9ESJ1	CDK5 and ABL1 enzyme substrate 1 (Interactor with CDK3 1) (Ik3-1)	-0.359747	0.0779457
ENSGACT00000003918.1	Q9Z2Z7	CDP-diacylglycerol--glycerol-3-phosphate 3-phosphatidyltransferase, mitochondrial (EC 2.7.8.5) (Phosphatidylglycerophosphate synthase 1) (PGP synthase 1)	-0.741468	0.038768
ENSGACT00000027410.1	Q9UJX2	Cell division cycle protein 23 homolog (Anaphase-promoting complex subunit 8) (APC8) (Cyclosome subunit 8)	0.395337	0.0715239
ENSGACT00000008611.1	Q922M5	Cell division cycle-associated 7-like protein (Transcription factor RAM2)	0.288635	0.0550493
ENSGACT00000021412.1	Q99674	Cell growth regulator with EF hand domain protein 1 (Cell growth regulatory gene 11 protein) (Hydrophobestin)	-0.536975	0.0875887
ENSGACT00000012122.1	Q6AYK5	Cell growth-regulating nucleolar protein	0.448304	0.000705861
ENSGACT00000018432.1	Q8BI06	Cell migration-inducing and hyaluronan-binding protein (EC 3.2.1.35) (Protein 12H19.01.T7)	-0.507013	0.039476
ENSGACT00000014174.1	A3KPQ7	Cell surface hyaluronidase (EC 3.2.1.35) (Cell migration-inducing hyaluronidase 2) (Protein frozen ventricle) (Protein wickham) (Transmembrane protein 2)	-0.436672	0.0788875
ENSGACT00000021410.1	P49454	Centromere protein F (CENP-F) (AH antigen) (Kinetochore protein CENPF) (Mitosin)	0.453051	0.00834422
ENSGACT00000022907.1	Q8AYS7	Centromere protein I (CENP-I)	-0.541862	0.0563469
ENSGACT00000016149.1	Q8N2Z9	Centromere protein S (CENP-S) (Apoptosis-inducing TAF9-like domain-containing protein 1) (FANCM-associated histone fold protein 1) (FANCM-interacting histone fold protein 1) (Fanconi anemia-associated polypeptide of 16 kDa)	-0.222078	0.0813337
ENSGACT00000006999.1	Q6ZU80	Centrosomal protein of 128 kDa (Cep128)	-0.488103	0.0588819
ENSGACT00000017485.1	Q9C0D2	Centrosomal protein of 295 kDa	0.341588	0.0406816
ENSGACT00000008141.1	A2RRS8	Centrosomal protein of 78 kDa (Cep78)	-0.55373	0.0687775
ENSGACT00000009501.1	Q6P2H3	Centrosomal protein of 85 kDa (Cep85) (Coiled-coil domain-containing protein 21)	-0.277305	0.0770682
ENSGACT00000015506.1	Q3ZBF8	Ceramide synthase 2 (CerS2) (LAG1 longevity assurance homolog 2)	0.25648	0.0340365
ENSGACT00000003822.1	Q5ZJA3	Cerebellar degeneration-related protein 2	-0.602688	0.0724771
ENSGACT00000013928.1	Q9NUG4	Cerebral cavernous malformations 2 protein-like (CCM2-like)	-0.679593	0.00417569
ENSGACT00000010262.1	P14099	cGMP-dependent 3',5'-cyclic phosphodiesterase (EC 3.1.4.17) (Cyclic GMP-stimulated phosphodiesterase) (CGS-PDE) (cGSPDE)	-0.516572	0.0504215
ENSGACT00000019005.1	Q503V0	Charged multivesicular body protein 6 (Chromatin-modifying protein 6)	0.221947	0.0430679
ENSGACT00000025687.1	Q924C9	Chloride anion exchanger (Down-regulated in adenoma) (Protein DRA) (Solute carrier family 26 member 3)	-0.45386	0.0966891
ENSGACT00000006237.1	Q07217	Cholesterol side-chain cleavage enzyme, mitochondrial (EC 1.14.15.6) (CYPXIA1) (Cholesterol desmolase) (Cytochrome P450 11A1) (Cytochrome P450(scc))	-0.794958	7.3946e-05
ENSGACT00000023539.1	Q6UVK1	Chondroitin sulfate proteoglycan 4 (Chondroitin sulfate proteoglycan NG2) (Melanoma chondroitin sulfate proteoglycan) (Melanoma-associated chondroitin sulfate proteoglycan)	-0.521186	0.0447423
ENSGACT00000001513.1	Q568T5	Chondrolectin	-0.551436	0.0442215
ENSGACT00000019067.1	A0JMK9	Chromatin assembly factor 1 subunit A (CAF-1 subunit A) (Chromatin assembly factor I p150 subunit) (CAF-I 150 kDa subunit) (CAF-I p150)	0.259572	0.0782134
ENSGACT00000007466.2	P83917	Chromobox protein homolog 1 (Heterochromatin protein 1 homolog beta) (HP1 beta) (Heterochromatin protein p25) (M31) (Modifier 1 protein)	0.298494	0.0756952
ENSGACT00000009382.1	Q5R6X7	Chromobox protein homolog 3 (Heterochromatin protein 1 homolog gamma) (HP1 gamma)	0.144497	0.0309124
ENSGACT00000015567.1	Q9QXV1	Chromobox protein homolog 8 (Polycomb 3 homolog) (Pc3) (mPc3)	-0.367084	0.0209934
ENSGACT00000024698.1	B6ZLK2	Chromodomain-helicase-DNA-binding protein 1 (CHD-1) (EC 3.6.4.12) (ATP-dependent helicase CHD1)	0.194425	0.0802949
ENSGACT00000024786.1	Q6PDQ2	Chromodomain-helicase-DNA-binding protein 4 (CHD-4) (EC 3.6.4.12)	0.202667	0.0881735
ENSGACT00000002933.1	B0CM26	Cilia- and flagella-associated protein 69	-0.466828	0.0908468
ENSGACT00000022733.1	Q95LN2	Cilia- and flagella-associated protein 70	-0.778761	0.0378046
ENSGACT00000002378.1	A6NK06	Cis-aconitate decarboxylase (CAD) (EC 4.1.1.6) (Aconitate decarboxylase) (Aconitate decarboxylase 1) (Cis-aconitic acid decarboxylase) (Immune-responsive gene 1 protein)	0.815081	0.00457205
ENSGACT00000026501.1	Q501S4	Citrate synthase-lysine N-methyltransferase CSKMT, mitochondrial (CS-KMT) (EC 2.1.1.-) (Methyltransferase-like protein 12, mitochondrial)	0.473703	0.039476
ENSGACT00000020375.1	Q96MX0	CKLF-like MARVEL transmembrane domain-containing protein 3 (Chemokine-like factor superfamily member 3)	-0.23267	0.0788875
ENSGACT00000001172.1	Q8CJ61	CKLF-like MARVEL transmembrane domain-containing protein 4 (Chemokine-like factor superfamily member 4)	0.407198	0.0029097
ENSGACT00000003519.1	Q9HAW4	Claspin (hClaspin)	0.290289	0.0492853
ENSGACT00000006793.1	O60641	Clathrin coat assembly protein AP180 (91 kDa synaptosomal-associated protein) (Clathrin coat-associated protein AP180) (Phosphoprotein F1-20)	-0.478508	0.0767582
ENSGACT00000024649.1	P04973	Clathrin light chain A (Lca)	0.328563	0.000298985
ENSGACT00000021126.1	P56745	Claudin-1	-0.583995	0.0757067
ENSGACT00000014614.1	Q3MHK4	Claudin-11	-0.626354	0.0683544
ENSGACT00000015566.1	P56748	Claudin-8	-0.544401	0.084238
ENSGACT00000001895.1	P79101	Cleavage and polyadenylation specificity factor subunit 3 (EC 3.1.27.-) (Cleavage and polyadenylation specificity factor 73 kDa subunit) (CPSF 73 kDa subunit) (mRNA 3'-end-processing endonuclease CPSF-73)	0.379629	0.00721413
ENSGACT00000020984.1	Q7T3C6	Cleavage and polyadenylation specificity factor subunit 5 (Nudix hydrolase 21)	0.097329	0.0794781
ENSGACT00000026071.1	Q6NWC6	Cleavage and polyadenylation specificity factor subunit 6	0.305451	0.0551294
ENSGACT00000027142.1	Q0IHW8	Clustered mitochondria protein homolog	-0.458506	0.0990764
ENSGACT00000011890.1	Q6SJQ5	CMRF35-like molecule 3 (CLM-3) (CD300 antigen-like family member H) (CD300 molecule-like family member D3)	-0.234712	0.0970207
ENSGACT00000023399.1	O18806	Coagulation factor VIII (Procoagulant component)	-0.426508	0.00235286
ENSGACT00000015194.1	P00742	Coagulation factor X (EC 3.4.21.6) (Stuart factor) (Stuart-Prower factor) [Cleaved into: Factor X light chain; Factor X heavy chain; Activated factor Xa heavy chain]	-0.562076	0.0852011
ENSGACT00000026127.1	Q9I8E6	Coatomer subunit gamma-2 (Gamma-2-coat protein) (Gamma-2-COP)	0.180281	0.0873803
ENSGACT00000001668.1	O42163	Cochlin (COCH-5B2)	-0.427108	0.0677406
ENSGACT00000022543.1	Q5G6V9	Cofilin-2 (Cofilin, muscle isoform)	0.0950404	0.0880703
ENSGACT00000017651.1	Q5XJN6	Coiled-coil domain-containing protein 113	-0.487108	0.0819451
ENSGACT00000024964.1	Q8IYE0	Coiled-coil domain-containing protein 146	0.454095	0.0225284
ENSGACT00000015261.1	Q5RHZ2	Coiled-coil domain-containing protein 167	0.516797	0.000583691
ENSGACT00000017674.1	Q4V909	Coiled-coil domain-containing protein 22	0.215851	0.0141609
ENSGACT00000009281.1	Q7T312	Coiled-coil domain-containing protein 25	0.241184	0.0100493
ENSGACT00000021208.1	P0CK98	Coiled-coil domain-containing protein 39	-0.652505	0.0271961
ENSGACT00000011280.1	Q6PFL6	Coiled-coil domain-containing protein 43	0.397337	0.00384708
ENSGACT00000022578.1	Q6PDY0	Coiled-coil domain-containing protein 85B (Hepatitis delta antigen-interacting protein A homolog) (Delta-interacting protein A homolog)	-0.529292	0.0998457
ENSGACT00000023341.1	Q9H6F5	Coiled-coil domain-containing protein 86 (Cytokine-induced protein with coiled-coil domain)	0.27152	0.0439027
ENSGACT00000022390.1	A6NC98	Coiled-coil domain-containing protein 88B (Brain leucine zipper domain-containing protein) (Gipie) (Hook-related protein 3) (HkRP3)	0.345383	0.06079
ENSGACT00000011858.1	Q9D1L0	Coiled-coil-helix-coiled-coil-helix domain-containing protein 2	0.161664	0.0940556
ENSGACT00000006019.1	O75534	Cold shock domain-containing protein E1 (N-ras upstream gene protein) (Protein UNR)	-0.335162	0.00307896
ENSGACT00000023924.1	Q6P4Z2	Collagen alpha-1(II) chain (Alpha-1 type II collagen)	-0.670906	0.0574284
ENSGACT00000004104.1	P02460	Collagen alpha-1(II) chain (Alpha-1 type II collagen) (Fragment)	-0.5358	0.0850293
ENSGACT00000016699.1	P20785	Collagen alpha-1(VI) chain	0.470673	0.00163122
ENSGACT00000026332.1	P32018	Collagen alpha-1(XIV) chain (Undulin)	-0.56004	0.0677218
ENSGACT00000000737.1	P39059	Collagen alpha-1(XV) chain [Cleaved into: Restin (Endostatin-XV) (Related to endostatin) (Restin-I); Restin-2 (Restin-II); Restin-3 (Restin-III); Restin-4 (Restin-IV)]	-0.369076	0.0872439
ENSGACT00000002968.1	P39061	Collagen alpha-1(XVIII) chain [Cleaved into: Endostatin; Non-collagenous domain 1 (NC1)]	-0.460697	0.0235874
ENSGACT00000019880.1	P39060	Collagen alpha-1(XVIII) chain [Cleaved into: Endostatin; Non-collagenous domain 1 (NC1)]	-0.834123	0.00365378
ENSGACT00000021242.1	C7DZK3	Collagen alpha-1(XXVII) chain A	-0.346697	0.0993086
ENSGACT00000005883.1	Q7SIB3	Collagen alpha-2(IV) chain (Fragment)	-0.527654	0.0816378
ENSGACT00000003251.1	P05997	Collagen alpha-2(V) chain	0.313559	0.0504215
ENSGACT00000016651.1	P15988	Collagen alpha-2(VI) chain	0.623253	9.27949e-09
ENSGACT00000020087.1	P32017	Collagen alpha-3(IX) chain	-0.740533	0.000219943
ENSGACT00000018434.1	Q14031	Collagen alpha-6(IV) chain	-0.563078	0.0949363
ENSGACT00000024873.1	Q14031	Collagen alpha-6(IV) chain	-0.547924	0.0544488
ENSGACT00000008228.1	Q9Y6G5	COMM domain-containing protein 10	-0.488183	0.0804192
ENSGACT00000006184.1	Q9CQ02	COMM domain-containing protein 4	-0.703388	0.0418543
ENSGACT00000013616.1	Q3MHX1	COMM domain-containing protein 7	0.275643	0.000576919
ENSGACT00000017430.1	Q9CZG3	COMM domain-containing protein 8	0.287484	0.0318212
ENSGACT00000004664.1	P02746	Complement C1q subcomponent subunit B	0.451177	0.00431826
ENSGACT00000004668.1	P31722	Complement C1q subcomponent subunit C	0.543774	6.96334e-05
ENSGACT00000023012.1	Q8R066	Complement C1q tumor necrosis factor-related protein 4 (C1q/TNF-related protein 4)	-0.656748	0.0771017
ENSGACT00000001644.1	P12247	Complement C3 alpha chain (Fragment)	-0.400974	0.088833
ENSGACT00000026781.1	Q3T0B6	Complement component 1 Q subcomponent-binding protein, mitochondrial	0.255842	0.090891
ENSGACT00000005977.1	P51779	Complement factor D (EC 3.4.21.46) (Adipsin) (C3 convertase activator) (Properdin factor D)	-0.195485	0.0887133
ENSGACT00000022215.1	P63041	Complexin-1 (Complexin I) (CPX I) (Synaphin-2)	-0.628483	0.00737656
ENSGACT00000013641.1	Q9YHY6	Condensin complex subunit 1 (Chromosome assembly protein XCAP-D2) (Chromosome condensation-related SMC-associated protein 1) (Chromosome-associated protein D2) (Eg7) (Non-SMC condensin I complex subunit D2)	-0.64291	0.0334919
ENSGACT00000018020.1	O13067	Condensin complex subunit 2 (Barren homolog) (Chromosome assembly protein xCAP-H) (Chromosome-associated protein H) (Non-SMC condensin I complex subunit H)	0.246635	0.00533018
ENSGACT00000021424.1	Q9YHB5	Condensin complex subunit 3 (Chromosome assembly protein xCAP-G) (Chromosome-associated protein G) (Condensin subunit CAP-G) (Non-SMC condensin I complex subunit G)	0.384719	0.00701005
ENSGACT00000005182.1	P42695	Condensin-2 complex subunit D3 (Non-SMC condensin II complex subunit D3) (hCAP-D3)	0.201398	0.0235874
ENSGACT00000000822.2	Q5RH01	Condensin-2 complex subunit H2 (Non-SMC condensin II complex subunit H2)	0.309982	0.0240037
ENSGACT00000024558.1	Q80YA9	Connector enhancer of kinase suppressor of ras 2 (Connector enhancer of KSR 2) (CNK homolog protein 2) (CNK2)	-0.44597	0.0936168
ENSGACT00000021688.1	A7TX81	COP9 signalosome complex subunit 6 (SGN6) (Signalosome subunit 6)	0.169919	0.0682036
ENSGACT00000010100.1	Q9HCH3	Copine-5 (Copine V)	-0.610288	0.0362157
ENSGACT00000006283.1	Q5ZI03	Corepressor interacting with RBPJ 1 (CBF1-interacting corepressor)	0.341716	0.0746739
ENSGACT00000025593.1	Q0VBW2	Cornifelin	0.644164	1.01858e-06
ENSGACT00000022996.1	Q92828	Coronin-2A (IR10) (WD repeat-containing protein 2)	-0.452015	0.0948427
ENSGACT00000027184.1	Q920J3	Coronin-6	-0.370576	0.0601883
ENSGACT00000017528.1	O09018	COUP transcription factor 2 (COUP-TF2) (Apolipoprotein A-I regulatory protein 1) (ARP-1) (COUP transcription factor II) (COUP-TF II) (COUPb) (Nuclear receptor subfamily 2 group F member 2) (Ovalbumin upstream promoter beta nuclear receptor)	-0.56837	0.0908468
ENSGACT00000016567.1	Q90Y50	Coxsackievirus and adenovirus receptor homolog (CAR)	-0.462556	0.0996164
ENSGACT00000015706.1	P63155	Crooked neck-like protein 1 (Crooked neck homolog) (Crooked neck protein)	0.214149	0.0409937
ENSGACT00000001518.1	A0JMF1	CST complex subunit CTC1 (Conserved telomere maintenance component 1)	0.277756	0.0353415
ENSGACT00000010370.1	Q6PEI7	CTP synthase 1 (EC 6.3.4.2) (CTP synthetase 1) (UTP--ammonia ligase 1)	0.288342	0.0423367
ENSGACT00000009830.1	Q96PZ7	CUB and sushi domain-containing protein 1 (CUB and sushi multiple domains protein 1)	-0.490959	0.0940556
ENSGACT00000002280.1	Q9D4H8	Cullin-2 (CUL-2)	0.187884	0.0409937
ENSGACT00000027536.1	Q93034	Cullin-5 (CUL-5) (Vasopressin-activated calcium-mobilizing receptor 1) (VACM-1)	-0.575085	0.0819223
ENSGACT00000000021.1	Q86VP6	Cullin-associated NEDD8-dissociated protein 1 (Cullin-associated and neddylation-dissociated protein 1) (TBP-interacting protein of 120 kDa A) (TBP-interacting protein 120A) (p120 CAND1)	-0.347366	0.0374991
ENSGACT00000000962.1	Q5RGJ5	CWF19-like protein 1	0.54799	0.00793844
ENSGACT00000027372.1	Q5R7N4	CXXC-type zinc finger protein 5	-0.356566	0.0880703
ENSGACT00000006969.1	Q9Y2D1	Cyclic AMP-dependent transcription factor ATF-5 (cAMP-dependent transcription factor ATF-5) (Activating transcription factor 5) (Transcription factor ATFx)	-0.589669	0.0467585
ENSGACT00000000875.1	Q8R0S1	Cyclic AMP-dependent transcription factor ATF-7 (cAMP-dependent transcription factor ATF-7) (Activating transcription factor 7) (Transcription factor ATF-A)	-0.407398	0.0855501
ENSGACT00000017031.1	Q1LYG4	Cyclic AMP-responsive element-binding protein 3-like protein 3-B (cAMP-responsive element-binding protein 3-like protein 3-B) [Cleaved into: Processed cyclic AMP-responsive element-binding protein 3-like protein 3-B]	-0.474538	0.0956531
ENSGACT00000010887.1	Q02930	Cyclic AMP-responsive element-binding protein 5 (CREB-5) (cAMP-responsive element-binding protein 5) (CRE-BPa)	-0.539198	0.0978323
ENSGACT00000023695.1	Q90980	Cyclic nucleotide-gated channel rod photoreceptor subunit alpha (CNG channel 3) (CNG-3) (CNG3)	-0.492468	0.0880703
ENSGACT00000022051.1	P20248	Cyclin-A2 (Cyclin-A) (Cyclin A)	0.397739	0.00109229
ENSGACT00000004915.1	A3KNI7	Cyclin-D1-binding protein 1 homolog (Zebrafish homolog of Maid)	0.249831	0.0563469
ENSGACT00000003312.1	Q9DG98	Cyclin-dependent kinase 1 (CDK1) (EC 2.7.11.22) (EC 2.7.11.23) (Cell division control protein 2 homolog) (Cell division protein kinase 1) (p34 protein kinase)	0.348268	0.0209934
ENSGACT00000006870.2	P21127	Cyclin-dependent kinase 11B (EC 2.7.11.22) (Cell division cycle 2-like protein kinase 1) (CLK-1) (Cell division protein kinase 11B) (Galactosyltransferase-associated protein kinase p58/GTA) (PITSLRE serine/threonine-protein kinase CDC2L1) (p58 CLK-1)	0.306844	0.0662041
ENSGACT00000006885.1	P21127	Cyclin-dependent kinase 11B (EC 2.7.11.22) (Cell division cycle 2-like protein kinase 1) (CLK-1) (Cell division protein kinase 11B) (Galactosyltransferase-associated protein kinase p58/GTA) (PITSLRE serine/threonine-protein kinase CDC2L1) (p58 CLK-1)	-0.26421	0.0909213
ENSGACT00000006604.1	Q69ZA1	Cyclin-dependent kinase 13 (EC 2.7.11.22) (EC 2.7.11.23) (CDC2-related protein kinase 5) (Cell division cycle 2-like protein kinase 5) (Cell division protein kinase 13)	-0.311781	0.0592868
ENSGACT00000020659.1	O14519	Cyclin-dependent kinase 2-associated protein 1 (CDK2-associated protein 1) (Deleted in oral cancer 1) (DOC-1) (Putative oral cancer suppressor)	0.253682	0.0540646
ENSGACT00000004931.1	P46414	Cyclin-dependent kinase inhibitor 1B (Cyclin-dependent kinase inhibitor p27) (p27Kip1)	-0.347717	0.0525711
ENSGACT00000015618.1	Q9MYN5	Cyclin-dependent kinase inhibitor 3 (EC 3.1.3.16) (EC 3.1.3.48) (CDK2-associated dual-specificity phosphatase) (Kinase-associated phosphatase)	0.409665	0.0376934
ENSGACT00000027470.1	Q14094	Cyclin-I	-0.413268	0.0932953
ENSGACT00000017421.1	Q503D6	Cyclin-Q (Cyclin-related protein FAM58A)	0.233976	0.0713142
ENSGACT00000023289.1	Q8BGU5	Cyclin-Y (Cyclin fold protein 1)	-0.697207	0.0158966
ENSGACT00000004292.1	J7FQE8	Cystatin-B (RbCyt-B) (Stefin-B)	0.482527	3.00733e-12
ENSGACT00000001755.1	O76096	Cystatin-F (Cystatin-7) (Cystatin-like metastasis-associated protein) (CMAP) (Leukocystatin)	-0.250402	0.0655816
ENSGACT00000012846.1	P97314	Cysteine and glycine-rich protein 2 (Cysteine-rich protein 2) (CRP2) (Double LIM protein 1) (DLP-1)	0.331422	0.00109229
ENSGACT00000025781.1	Q16527	Cysteine and glycine-rich protein 2 (Cysteine-rich protein 2) (CRP2) (LIM domain only protein 5) (LMO-5) (Smooth muscle cell LIM protein) (SmLIM)	-0.449323	0.0629738
ENSGACT00000026352.1	Q9H8E8	Cysteine-rich protein 2-binding protein (CSRP2-binding protein) (ADA2A-containing complex subunit 2) (ATAC2) (CRP2-binding partner) (CRP2BP) (Lysine acetyltransferase 14)	0.404415	0.027622
ENSGACT00000025171.1	Q7SXF6	Cysteine-rich with EGF-like domain protein 2	0.449969	0.00387202
ENSGACT00000002776.1	O60931	Cystinosin	0.27362	0.00545368
ENSGACT00000025502.1	P56389	Cytidine deaminase (EC 3.5.4.5) (Cytidine aminohydrolase)	-0.469712	0.0850813
ENSGACT00000027746.1	O78690	Cytochrome b (Complex III subunit 3) (Complex III subunit III) (Cytochrome b-c1 complex subunit 3) (Ubiquinol-cytochrome-c reductase complex cytochrome b subunit)	-0.267973	0.00718634
ENSGACT00000007176.1	A3KPR5	Cytochrome b ascorbate-dependent protein 3 (EC 1.-.-.-) (Cytochrome b561 family member A3)	-0.273725	0.0662041
ENSGACT00000006620.1	Q503V1	Cytochrome b reductase 1 (EC 1.-.-.-)	-0.367512	0.0783241
ENSGACT00000020857.1	P56395	Cytochrome b5	0.26492	0.0418543
ENSGACT00000006983.1	P10897	Cytochrome b561 (Cytochrome b-561)	-0.558869	0.0506201
ENSGACT00000027727.1	Q36775	Cytochrome c oxidase subunit 1 (EC 1.9.3.1) (Cytochrome c oxidase polypeptide I)	-0.125181	0.0707571
ENSGACT00000027730.1	O78682	Cytochrome c oxidase subunit 2 (EC 1.9.3.1) (Cytochrome c oxidase polypeptide II)	-0.196315	0.00364341
ENSGACT00000002285.1	P55777	Cytochrome c oxidase subunit 3 (EC 1.9.3.1) (Cytochrome c oxidase polypeptide III)	-0.22002	0.021339
ENSGACT00000027734.1	P55777	Cytochrome c oxidase subunit 3 (EC 1.9.3.1) (Cytochrome c oxidase polypeptide III)	-0.189694	0.0141783
ENSGACT00000015654.1	P13184	Cytochrome c oxidase subunit 7A2, mitochondrial (Cytochrome c oxidase subunit VIIa-liver/heart) (Cytochrome c oxidase subunit VIIa-L)	0.215308	0.0463265
ENSGACT00000001241.1	P53702	Cytochrome c-type heme lyase (CCHL) (EC 4.4.1.17) (Holocytochrome c-type synthase)	0.303105	0.0842958
ENSGACT00000015449.1	Q92104	Cytochrome P450 11B, mitochondrial (CYPXIB) (Cytochrome P450C11) (P-450(11 beta,aldo)) (Steroid 11-beta-hydroxylase) (EC 1.14.15.4)	-0.893298	1.01649e-05
ENSGACT00000020316.1	P79739	Cytochrome P450 26A1 (EC 1.14.13.-) (Cytochrome P450RAI) (Retinoic acid 4-hydroxylase) (Retinoic acid-metabolizing cytochrome)	-0.593255	0.0856552
ENSGACT00000018535.1	P33267	Cytochrome P450 2F2 (EC 1.14.14.-) (CYPIIF2) (Cytochrome P450-NAH-2) (Naphthalene dehydrogenase) (Naphthalene hydroxylase)	-0.587714	0.0715239
ENSGACT00000019217.1	O54750	Cytochrome P450 2J6 (EC 1.14.14.1) (Arachidonic acid epoxygenase) (CYPIIJ6)	-0.887152	0.0456307
ENSGACT00000014922.1	Q92090	Cytochrome P450 2K1 (EC 1.14.14.1) (CYPIIK1) (Cytochrome P450 LMC2)	-0.608917	0.0217782
ENSGACT00000014926.1	Q92090	Cytochrome P450 2K1 (EC 1.14.14.1) (CYPIIK1) (Cytochrome P450 LMC2)	-0.603093	0.0262819
ENSGACT00000014930.1	Q92090	Cytochrome P450 2K1 (EC 1.14.14.1) (CYPIIK1) (Cytochrome P450 LMC2)	-0.667041	0.0206086
ENSGACT00000013510.1	Q98T91	Cytochrome P450 3A40 (EC 1.14.14.1)	-0.442535	0.0974312
ENSGACT00000025538.1	Q575S9	Cytoglobin-2	-0.667354	0.0352662
ENSGACT00000019210.1	Q9UIA0	Cytohesin-4 (PH, SEC7 and coiled-coil domain-containing protein 4)	0.221342	0.0662041
ENSGACT00000023253.1	Q9QZE2	Cytokine-dependent hematopoietic cell linker (Mast cell immunoreceptor signal transducer)	-0.294119	0.096792
ENSGACT00000001662.1	Q9PW70	Cytokine-inducible SH2-containing protein (CIS) (CIS-1) (Suppressor of cytokine signaling) (SOCS)	0.405355	0.0566403
ENSGACT00000003864.1	Q28CH2	Cytoplasmic polyadenylation element-binding protein 3 (CPE-BP3) (CPE-binding protein 3) (CPEB-3)	-0.526364	0.0818513
ENSGACT00000011111.1	Q91YE9	Cytosolic 5'-nucleotidase 1B (cN1B) (EC 3.1.3.5) (Autoimmune infertility-related protein) (Cytosolic 5'-nucleotidase IB) (cN-IB)	-0.403842	0.0513639
ENSGACT00000011033.1	Q3B7Q7	Cytosolic Fe-S cluster assembly factor nubp2 (Nucleotide-binding protein 2) (NBP 2)	0.197997	0.0735827
ENSGACT00000005391.1	Q9D1A2	Cytosolic non-specific dipeptidase (EC 3.4.13.18) (CNDP dipeptidase 2) (Glutamate carboxypeptidase-like protein 1)	0.370834	0.0126328
ENSGACT00000024181.1	Q5ZIZ4	Cytosolic purine 5'-nucleotidase (EC 3.1.3.5) (Cytosolic 5'-nucleotidase II)	-0.571466	0.0365624
ENSGACT00000003824.1	Q7T2V2	Cytosolic sulfotransferase 3 (EC 2.8.2.-) (SULT1 ST3)	-0.312265	0.0247129
ENSGACT00000022410.1	F1QR43	D-glucuronyl C5-epimerase B (EC 5.1.3.17)	-0.612145	0.0381431
ENSGACT00000016574.1	B2DFG5	D-threo-3-hydroxyaspartate dehydratase (D-THA DH) (D-THA dehydratase) (EC 4.3.1.27) (Threo-3-hydroxy-D-aspartate ammonia-lyase)	-0.47356	0.0819593
ENSGACT00000021409.1	P25115	D(1B) dopamine receptor (D(5) dopamine receptor) (Dopamine D5 receptor)	-0.574932	0.0940922
ENSGACT00000002451.1	Q9UI36	Dachshund homolog 1 (Dach1)	-0.37388	0.00587692
ENSGACT00000005196.1	Q8NEU8	DCC-interacting protein 13-beta (Dip13-beta) (Adapter protein containing PH domain, PTB domain and leucine zipper motif 2)	-0.45032	0.0520874
ENSGACT00000017622.1	Q9BTE7	DCN1-like protein 5 (DCUN1 domain-containing protein 5) (Defective in cullin neddylation protein 1-like protein 5)	0.16507	0.0873803
ENSGACT00000003532.2	Q9Y4B6	DDB1- and CUL4-associated factor 1 (HIV-1 Vpr-binding protein) (VprBP) (Serine/threonine-protein kinase VPRBP) (EC 2.7.11.1) (Vpr-interacting protein)	0.237654	0.0824153
ENSGACT00000004314.1	Q9DC22	DDB1- and CUL4-associated factor 6 (IQ motif and WD repeat-containing protein 1) (Nuclear receptor interaction protein) (NRIP)	-0.1353	0.0925774
ENSGACT00000013016.1	P61963	DDB1- and CUL4-associated factor 7 (WD repeat-containing protein 68) (WD repeat-containing protein An11 homolog)	-0.495004	0.0420583
ENSGACT00000022204.1	Q8N7N5	DDB1- and CUL4-associated factor 8 (WD repeat-containing protein 42A)	-0.222437	0.0797763
ENSGACT00000002414.1	Q5TJE1	Death domain-associated protein 6 (Daxx)	0.294463	0.0633764
ENSGACT00000012527.1	Q9Z2K0	Death effector domain-containing protein (Death effector domain-containing testicular molecule)	-0.563686	0.031727
ENSGACT00000017132.1	Q9Z2K0	Death effector domain-containing protein (Death effector domain-containing testicular molecule)	-0.591039	0.0447423
ENSGACT00000006790.1	Q5T2R2	Decaprenyl-diphosphate synthase subunit 1 (EC 2.5.1.91) (All-trans-decaprenyl-diphosphate synthase subunit 1) (Decaprenyl pyrophosphate synthase subunit 1) (Trans-prenyltransferase 1) (TPT 1)	0.293099	0.0337569
ENSGACT00000012282.2	Q96BY6	Dedicator of cytokinesis protein 10 (Zizimin-3)	-0.354436	0.0861614
ENSGACT00000003521.1	Q8IZD9	Dedicator of cytokinesis protein 3 (Modifier of cell adhesion) (Presenilin-binding protein) (PBP)	-0.466691	0.0819223
ENSGACT00000016554.1	Q9H7D0	Dedicator of cytokinesis protein 5	-0.193764	0.0818389
ENSGACT00000005624.1	Q9BZ29	Dedicator of cytokinesis protein 9 (Cdc42 guanine nucleotide exchange factor zizimin-1) (Zizimin-1)	-0.509429	0.0662041
ENSGACT00000018294.1	Q9BZ29	Dedicator of cytokinesis protein 9 (Cdc42 guanine nucleotide exchange factor zizimin-1) (Zizimin-1)	-0.442039	0.097875
ENSGACT00000018002.1	Q86SQ9	Dehydrodolichyl diphosphate synthase complex subunit DHDDS (EC 2.5.1.87) (Cis-isoprenyltransferase) (CIT) (Cis-IPTase) (Cis-prenyltransferase subunit hCIT) (Epididymis tissue protein Li 189m)	0.270968	0.0365601
ENSGACT00000017121.1	Q9NR61	Delta-like protein 4 (Drosophila Delta homolog 4) (Delta4)	-0.456177	0.0334613
ENSGACT00000006379.1	Q9H295	Dendritic cell-specific transmembrane protein (DC-STAMP) (hDC-STAMP) (Dendrocyte-expressed seven transmembrane protein) (IL-four-induced protein) (FIND) (Transmembrane 7 superfamily member 4)	-0.522956	0.0329476
ENSGACT00000025111.1	Q9ULE3	DENN domain-containing protein 2A	-0.342569	0.0507343
ENSGACT00000005895.1	Q68D51	DENN domain-containing protein 2C	-0.225433	0.0290404
ENSGACT00000012782.1	Q8WZ79	Deoxyribonuclease-2-beta (EC 3.1.22.1) (DNase II-like acid DNase) (DNase2-like acid DNase) (Deoxyribonuclease II beta) (DNase II beta) (Endonuclease DLAD)	0.236454	0.0679535
ENSGACT00000004342.1	Q1JQ19	DEP domain-containing protein 7	-0.44385	0.0724771
ENSGACT00000002784.1	Q0P4C4	Dephospho-CoA kinase domain-containing protein	-0.505714	0.0832881
ENSGACT00000020604.1	Q7T2A3	DET1- and DDB1-associated protein 1	-0.343425	0.0818044
ENSGACT00000018863.1	P55039	Developmentally-regulated GTP-binding protein 2 (DRG-2) (Translation factor GTPase DRG2) (TRAFAC GTPase DRG2) (EC 3.6.5.-)	0.211066	0.0834597
ENSGACT00000026588.1	O75912	Diacylglycerol kinase iota (DAG kinase iota) (EC 2.7.1.107) (Diglyceride kinase iota) (DGK-iota)	-0.277095	0.0115779
ENSGACT00000022343.1	Q6P5E8	Diacylglycerol kinase theta (DAG kinase theta) (EC 2.7.1.107) (Diglyceride kinase theta) (DGK-theta)	-0.484316	0.0774001
ENSGACT00000010507.1	Q13574	Diacylglycerol kinase zeta (DAG kinase zeta) (EC 2.7.1.107) (Diglyceride kinase zeta) (DGK-zeta)	-0.618026	0.0515504
ENSGACT00000023164.1	Q9UBU2	Dickkopf-related protein 2 (Dickkopf-2) (Dkk-2) (hDkk-2)	-0.535364	0.0994357
ENSGACT00000004939.1	P00375	Dihydrofolate reductase (EC 1.5.1.3)	0.398106	0.00227801
ENSGACT00000017858.1	P00375	Dihydrofolate reductase (EC 1.5.1.3)	-0.390254	0.0526623
ENSGACT00000013337.1	Q90635	Dihydropyrimidinase-related protein 2 (DRP-2) (Collapsin response mediator protein CRMP-62)	-0.548813	0.0654447
ENSGACT00000017820.1	O15228	Dihydroxyacetone phosphate acyltransferase (DAP-AT) (DHAP-AT) (EC 2.3.1.42) (Acyl-CoA:dihydroxyacetonephosphateacyltransferase) (Glycerone-phosphate O-acyltransferase)	-0.733423	0.0126328
ENSGACT00000010656.1	P53634	Dipeptidyl peptidase 1 (EC 3.4.14.1) (Cathepsin C) (Cathepsin J) (Dipeptidyl peptidase I) (DPP-I) (DPPI) (Dipeptidyl transferase) [Cleaved into: Dipeptidyl peptidase 1 exclusion domain chain (Dipeptidyl peptidase I exclusion domain chain); Dipeptidyl peptidase 1 heavy chain (Dipeptidyl peptidase I heavy chain); Dipeptidyl peptidase 1 light chain (Dipeptidyl peptidase I light chain)]	0.320937	0.0269797
ENSGACT00000027083.1	Q9NY33	Dipeptidyl peptidase 3 (EC 3.4.14.4) (Dipeptidyl aminopeptidase III) (Dipeptidyl arylamidase III) (Dipeptidyl peptidase III) (DPP III) (Enkephalinase B)	0.344136	0.00022438
ENSGACT00000017922.1	Q9H2P9	Diphthine methyl ester synthase (EC 2.1.1.314) (Diphthamide biosynthesis methyltransferase)	0.27298	0.0331076
ENSGACT00000021582.1	Q9BGX5	Disabled homolog 1	-0.580881	0.0565112
ENSGACT00000024114.1	Q3UHC7	Disabled homolog 2-interacting protein (DAB2-interacting protein) (ASK-interacting protein 1) (DOC-2/DAB-2 interactive protein)	-0.306996	0.0419668
ENSGACT00000023222.1	Q9Y2E4	Disco-interacting protein 2 homolog C (DIP2 homolog C)	-0.671265	0.0339529
ENSGACT00000011756.1	Q9R1V4	Disintegrin and metalloproteinase domain-containing protein 11 (ADAM 11) (Metalloproteinase-like, disintegrin-like, and cysteine-rich protein) (MDC)	-0.663179	0.0418138
ENSGACT00000005507.1	P78325	Disintegrin and metalloproteinase domain-containing protein 8 (ADAM 8) (EC 3.4.24.-) (Cell surface antigen MS2) (CD antigen CD156a)	-0.385045	0.0369273
ENSGACT00000008975.1	Q05910	Disintegrin and metalloproteinase domain-containing protein 8 (ADAM 8) (EC 3.4.24.-) (Cell surface antigen MS2) (Macrophage cysteine-rich glycoprotein) (CD antigen CD156a)	-0.308753	0.0783241
ENSGACT00000001422.1	Q13443	Disintegrin and metalloproteinase domain-containing protein 9 (ADAM 9) (EC 3.4.24.-) (Cellular disintegrin-related protein) (Meltrin-gamma) (Metalloprotease/disintegrin/cysteine-rich protein 9) (Myeloma cell metalloproteinase)	0.321117	0.0616168
ENSGACT00000008241.1	Q811D0	Disks large homolog 1 (Embryo-dlg/synapse-associated protein 97) (E-dlg/SAP97) (Synapse-associated protein 97) (SAP-97) (SAP97)	-0.653667	0.0151468
ENSGACT00000026618.1	Q91XM9	Disks large homolog 2 (Channel-associated protein of synapse-110) (Chapsyn-110) (Postsynaptic density protein PSD-93)	-1.1146	0.00202539
ENSGACT00000012531.1	Q15398	Disks large-associated protein 5 (DAP-5) (Discs large homolog 7) (Disks large-associated protein DLG7) (Hepatoma up-regulated protein) (HURP)	0.329279	0.010502
ENSGACT00000014283.1	Q804T6	Dixin-A (Coiled-coil protein DIX1-A) (Coiled-coil-DIX1-A) (DIX domain-containing protein 1-A)	-0.665465	0.0563469
ENSGACT00000008264.3	Q9Y485	DmX-like protein 1 (X-like 1 protein)	-0.237226	0.0990206
ENSGACT00000022152.2	Q8TDJ6	DmX-like protein 2 (Rabconnectin-3)	-0.357472	0.0862861
ENSGACT00000009427.1	Q4W5Z4	DNA (cytosine-5)-methyltransferase 3A (Dnmt3a) (EC 2.1.1.37)	-0.359329	0.0777662
ENSGACT00000005453.1	Q6UX65	DNA damage-regulated autophagy modulator protein 2 (Transmembrane protein 77)	0.295409	0.0375844
ENSGACT00000005457.1	Q3ZC48	DNA damage-regulated autophagy modulator protein 2 (Transmembrane protein 77)	-0.334785	0.0976432
ENSGACT00000002748.1	F1R983	DNA endonuclease RBBP8 (EC 3.1.-.-)	0.341105	0.00965031
ENSGACT00000023406.2	P51892	DNA ligase 1 (EC 6.5.1.1) (DNA ligase I) (Polydeoxyribonucleotide synthase [ATP] 1)	0.248183	0.0220813
ENSGACT00000004811.1	P40692	DNA mismatch repair protein Mlh1 (MutL protein homolog 1)	0.325767	0.0643047
ENSGACT00000023359.1	Q15054	DNA polymerase delta subunit 3 (DNA polymerase delta subunit C) (DNA polymerase delta subunit p66) (DNA polymerase delta subunit p68)	0.26752	0.0419668
ENSGACT00000020149.1	P49642	DNA primase small subunit (EC 2.7.7.-) (DNA primase 49 kDa subunit) (p49)	0.373256	0.0221651
ENSGACT00000016228.1	Q06609	DNA repair protein RAD51 homolog 1 (HsRAD51) (hRAD51) (RAD51 homolog A)	0.197708	0.0993086
ENSGACT00000021111.1	Q9Y248	DNA replication complex GINS protein PSF2 (GINS complex subunit 2)	0.241313	0.0308992
ENSGACT00000000039.1	Q6DIH3	DNA replication licensing factor mcm2 (EC 3.6.4.12) (Minichromosome maintenance protein 2)	0.301928	0.0665136
ENSGACT00000009000.2	P55862	DNA replication licensing factor mcm5-A (xMCM5-A) (EC 3.6.4.12) (CDC46 homolog A) (xCDC46-A) (CDC46p) (p92)	0.388987	0.00299147
ENSGACT00000013464.1	Q7YR26	DNA topoisomerase 1 (EC 5.99.1.2) (DNA topoisomerase I)	0.182352	0.0684999
ENSGACT00000011283.1	O42130	DNA topoisomerase 2-alpha (EC 5.99.1.3) (DNA topoisomerase II, alpha isozyme)	0.37955	0.0112165
ENSGACT00000010292.1	Q13472	DNA topoisomerase 3-alpha (EC 5.99.1.2) (DNA topoisomerase III alpha)	-0.563498	0.0425414
ENSGACT00000025819.1	A0MTA1	DNA-(apurinic or apyrimidinic site) lyase (EC 3.1.-.-) (EC 4.2.99.18) (APEX nuclease) (APEN) (Apurinic-apyrimidinic endonuclease 1) (AP endonuclease 1) (zAP1)	0.272683	0.00602349
ENSGACT00000013298.1	P41134	DNA-binding protein inhibitor ID-1 (Class B basic helix-loop-helix protein 24) (bHLHb24) (Inhibitor of DNA binding 1) (Inhibitor of differentiation 1)	-0.447121	0.000205133
ENSGACT00000011940.1	Q2VIU1	DNA-binding protein inhibitor ID-2 (Inhibitor of DNA binding 2) (Inhibitor of differentiation 2)	-0.300931	0.0911345
ENSGACT00000004341.1	P52435	DNA-directed RNA polymerase II subunit RPB11-a (RNA polymerase II subunit B11-a) (RPB11a) (DNA-directed RNA polymerase II subunit J-1) (RNA polymerase II 13.3 kDa subunit)	0.244566	0.00625247
ENSGACT00000023456.1	Q7ZW41	DNA-directed RNA polymerase II subunit RPB7 (RNA polymerase II subunit B7)	0.246813	0.0157537
ENSGACT00000008875.1	P60899	DNA-directed RNA polymerase II subunit RPB9 (RNA polymerase II subunit B9) (DNA-directed RNA polymerase II subunit I) (RNA polymerase II 14.5 kDa subunit) (RPB14.5)	0.20971	0.0447423
ENSGACT00000027375.1	Q8TBM8	DnaJ homolog subfamily B member 14	-0.486743	0.0563469
ENSGACT00000021357.1	O89114	DnaJ homolog subfamily B member 5 (Heat shock protein Hsp40-3) (Heat shock protein cognate 40) (Hsc40)	-0.433719	0.0879032
ENSGACT00000003338.1	Q61712	DnaJ homolog subfamily C member 1 (DnaJ protein homolog MTJ1)	0.179319	0.0677218
ENSGACT00000000574.1	Q921R4	DnaJ homolog subfamily C member 14	0.313199	0.0513097
ENSGACT00000004236.1	Q642C0	DnaJ homolog subfamily C member 8	0.126174	0.0369153
ENSGACT00000026308.1	Q5EA84	Docking protein 1 (Downstream of tyrosine kinase 1)	0.349158	0.0452659
ENSGACT00000019221.1	Q99KE3	Docking protein 4 (Downstream of tyrosine kinase 4)	-0.622707	0.00274712
ENSGACT00000024462.1	Q2KIN1	Dolichol phosphate-mannose biosynthesis regulatory protein (Dolichol-phosphate mannose synthase subunit 2) (DPM synthase subunit 2)	-0.306903	0.0148533
ENSGACT00000006990.1	Q6NYS8	Dolichyl-diphosphooligosaccharide--protein glycosyltransferase 48 kDa subunit (DDOST 48 kDa subunit) (Oligosaccharyl transferase 48 kDa subunit)	0.16282	0.0388327
ENSGACT00000004966.1	E2RG47	Dolichyl-diphosphooligosaccharide--protein glycosyltransferase subunit STT3B (Oligosaccharyl transferase subunit STT3B) (STT3-B) (EC 2.4.99.18)	0.251712	0.0739925
ENSGACT00000027238.1	Q9Y673	Dolichyl-phosphate beta-glucosyltransferase (DolP-glucosyltransferase) (EC 2.4.1.117) (Asparagine-linked glycosylation protein 5 homolog)	0.314849	0.00145569
ENSGACT00000023042.1	P15101	Dopamine beta-hydroxylase (EC 1.14.17.1) (Dopamine beta-monooxygenase) [Cleaved into: Soluble dopamine beta-hydroxylase]	-0.466447	0.0698019
ENSGACT00000027615.1	P70610	Double C2-like domain-containing protein beta (Doc2-beta)	-0.482254	0.0924969
ENSGACT00000003921.1	O93310	Double-strand-break repair protein rad21 homolog (SCC1 homolog)	-0.569188	0.0721472
ENSGACT00000001759.1	O95793	Double-stranded RNA-binding protein Staufen homolog 1	-0.431196	0.0949008
ENSGACT00000003623.1	Q7ZW47	Double-stranded RNA-binding protein Staufen homolog 2	-0.515667	0.0434409
ENSGACT00000027559.2	Q16643	Drebrin (Developmentally-regulated brain protein)	-0.44655	0.067411
ENSGACT00000013602.1	Q7ZXQ9	Drebrin-like protein A	-0.281314	0.0511777
ENSGACT00000017443.1	Q9UN19	Dual adapter for phosphotyrosine and 3-phosphotyrosine and 3-phosphoinositide (hDAPP1) (B lymphocyte adapter protein Bam32) (B-cell adapter molecule of 32 kDa)	0.376839	0.0229162
ENSGACT00000027599.1	O35493	Dual specificity protein kinase CLK4 (EC 2.7.12.1) (CDC-like kinase 4)	-0.507608	0.0767169
ENSGACT00000024264.1	P28562	Dual specificity protein phosphatase 1 (EC 3.1.3.16) (EC 3.1.3.48) (Dual specificity protein phosphatase hVH1) (Mitogen-activated protein kinase phosphatase 1) (MAP kinase phosphatase 1) (MKP-1) (Protein-tyrosine phosphatase CL100)	-0.527817	0.0838931
ENSGACT00000015426.1	Q8WTR2	Dual specificity protein phosphatase 19 (EC 3.1.3.16) (EC 3.1.3.48) (Dual specificity phosphatase TS-DSP1) (Low molecular weight dual specificity phosphatase 3) (LMW-DSP3) (Protein phosphatase SKRP1) (Stress-activated protein kinase pathway-regulating phosphatase 1) (SAPK pathway-regulating phosphatase 1)	-0.718734	0.0752385
ENSGACT00000017890.1	A0A0R4IVA4	Dual specificity protein phosphatase CDC14AB (EC 3.1.3.16) (EC 3.1.3.48) (CDC14 cell division cycle 14 homolog AB)	-0.83463	0.00965031
ENSGACT00000013824.1	Q61214	Dual specificity tyrosine-phosphorylation-regulated kinase 1A (EC 2.7.12.1) (Dual specificity YAK1-related kinase) (MP86) (Protein kinase minibrain homolog) (MNBH)	-0.442946	0.0716067
ENSGACT00000005527.1	Q63470	Dual specificity tyrosine-phosphorylation-regulated kinase 1A (EC 2.7.12.2) (Dual specificity YAK1-related kinase) (Protein kinase minibrain homolog) (MNBH) (RP86)	-0.329136	0.0830119
ENSGACT00000018218.1	Q9NR20	Dual specificity tyrosine-phosphorylation-regulated kinase 4 (EC 2.7.12.1)	-0.384652	0.0214166
ENSGACT00000004421.1	Q8SPS9	Dynein light chain Tctex-type 3 (T-complex-associated testis-expressed 1-like)	0.220628	0.0425352
ENSGACT00000009746.1	F1QRC1	Dynein regulatory complex protein 1 (Coiled-coil domain-containing protein 164)	-0.447721	0.0940922
ENSGACT00000017089.1	Q8VHI7	Dynein regulatory complex subunit 2 (Coiled-coil domain-containing protein 65) (Testis development protein NYD-SP28)	-0.803777	0.0599345
ENSGACT00000019978.1	Q2HJA5	Dysbindin (Biogenesis of lysosome-related organelles complex 1 subunit 8) (BLOC-1 subunit 8) (Dysbindin-1) (Dystrobrevin-binding protein 1)	-0.812499	0.0418543
ENSGACT00000024925.2	O75923	Dysferlin (Dystrophy-associated fer-1-like protein) (Fer-1-like protein 1)	-0.398235	0.0945269
ENSGACT00000008267.1	Q03001	Dystonin (230 kDa bullous pemphigoid antigen) (230/240 kDa bullous pemphigoid antigen) (Bullous pemphigoid antigen 1) (BPA) (Bullous pemphigoid antigen) (Dystonia musculorum protein) (Hemidesmosomal plaque protein)	-0.487811	0.00617134
ENSGACT00000000812.1	Q8TDB6	E3 ubiquitin-protein ligase DTX3L (EC 2.3.2.27) (B-lymphoma- and BAL-associated protein) (Protein deltex-3-like) (RING-type E3 ubiquitin transferase DTX3L) (Rhysin-2) (Rhysin2)	0.31881	0.00588205
ENSGACT00000007796.1	Q96J02	E3 ubiquitin-protein ligase Itchy homolog (Itch) (EC 2.3.2.26) (Atrophin-1-interacting protein 4) (AIP4) (HECT-type E3 ubiquitin transferase Itchy homolog) (NFE2-associated polypeptide 1) (NAPP1)	-0.228448	0.0795637
ENSGACT00000017643.1	Q1LVZ2	E3 ubiquitin-protein ligase MARCH2 (EC 2.3.2.27) (Membrane-associated RING finger protein 2) (Membrane-associated RING-CH protein II) (MARCH-II) (RING-type E3 ubiquitin transferase MARCH2)	-0.536194	0.0706281
ENSGACT00000021785.1	Q96PU5	E3 ubiquitin-protein ligase NEDD4-like (EC 2.3.2.26) (HECT-type E3 ubiquitin transferase NED4L) (NEDD4.2) (Nedd4-2)	-0.401408	0.0151468
ENSGACT00000022197.1	Q7Z6E9	E3 ubiquitin-protein ligase RBBP6 (EC 2.3.2.27) (Proliferation potential-related protein) (Protein P2P-R) (RING-type E3 ubiquitin transferase RBBP6) (Retinoblastoma-binding Q protein 1) (RBQ-1) (Retinoblastoma-binding protein 6) (p53-associated cellular protein of testis)	-0.465076	0.0834597
ENSGACT00000011297.1	Q6PCD5	E3 ubiquitin-protein ligase RFWD3 (EC 2.3.2.27) (RING finger and WD repeat domain-containing protein 3) (RING finger protein 201)	-1.00572	0.0816744
ENSGACT00000021522.1	Q6Y290	E3 ubiquitin-protein ligase RNF130 (EC 2.3.2.27) (Goliath homolog) (R-goliath) (RING finger protein 130)	-0.812066	0.0694815
ENSGACT00000017565.1	Q9CZW6	E3 ubiquitin-protein ligase RNF146 (EC 2.3.2.27) (Iduna) (RING finger protein 146) (RING-type E3 ubiquitin transferase RNF146)	-0.447912	0.0880703
ENSGACT00000014809.1	A0A0R4IBK5	E3 ubiquitin-protein ligase rnf213-alpha (EC 2.3.2.27) (EC 3.6.4.-) (Mysterin-A) (Mysterin-alpha) (RING finger protein 213-A) (RING finger protein 213-alpha) (RING-type E3 ubiquitin transferase rnf213-alpha)	0.323078	0.00311982
ENSGACT00000019055.1	A0A0R4IBK5	E3 ubiquitin-protein ligase rnf213-alpha (EC 2.3.2.27) (EC 3.6.4.-) (Mysterin-A) (Mysterin-alpha) (RING finger protein 213-A) (RING finger protein 213-alpha) (RING-type E3 ubiquitin transferase rnf213-alpha)	0.380937	0.009235
ENSGACT00000008836.1	Q8TEJ3	E3 ubiquitin-protein ligase SH3RF3 (EC 2.3.2.27) (Plenty of SH3s 2) (SH3 domain-containing RING finger protein 3) (SH3 multiple domains protein 4)	-0.541808	0.0514829
ENSGACT00000015359.1	Q149N8	E3 ubiquitin-protein ligase SHPRH (EC 2.3.2.27) (EC 3.6.4.-) (RING-type E3 ubiquitin transferase SHPRH) (SNF2, histone-linker, PHD and RING finger domain-containing helicase)	-0.25711	0.0750981
ENSGACT00000024147.1	A9JRZ0	E3 ubiquitin-protein ligase SMURF2 (EC 2.3.2.26) (HECT-type E3 ubiquitin transferase SMURF2) (SMAD ubiquitination regulatory factor 2) (SMAD-specific E3 ubiquitin-protein ligase 2)	-0.533645	0.0582155
ENSGACT00000020478.1	Q803I8	E3 ubiquitin-protein ligase synoviolin (EC 2.3.2.27) (RING-type E3 ubiquitin transferase synoviolin) (Synovial apoptosis inhibitor 1)	-0.353095	0.0894942
ENSGACT00000025043.1	P19474	E3 ubiquitin-protein ligase TRIM21 (EC 2.3.2.27) (52 kDa Ro protein) (52 kDa ribonucleoprotein autoantigen Ro/SS-A) (RING finger protein 81) (RING-type E3 ubiquitin transferase TRIM21) (Ro(SS-A)) (Sjoegren syndrome type A antigen) (SS-A) (Tripartite motif-containing protein 21)	0.862369	0.00109229
ENSGACT00000020803.1	Q8BGX0	E3 ubiquitin-protein ligase TRIM23 (EC 2.3.2.27) (ADP-ribosylation factor domain-containing protein 1) (GTP-binding protein ARD-1) (RING-type E3 ubiquitin transferase TRIM23) (Tripartite motif-containing protein 23)	-0.38029	0.0583598
ENSGACT00000017588.1	Q9ESN2	E3 ubiquitin-protein ligase TRIM39 (EC 2.3.2.27) (RING finger protein 23) (RING-type E3 ubiquitin transferase TRIM39) (Testis-abundant finger protein) (Tripartite motif-containing protein 39)	-0.47423	0.00235201
ENSGACT00000003814.1	Q6MFZ5	E3 ubiquitin-protein ligase TRIM39 (EC 2.3.2.27) (RING finger protein 23) (RING-type E3 ubiquitin transferase TRIM39) (Tripartite motif-containing protein 39)	0.416429	0.0495259
ENSGACT00000000931.1	Q86WT6	E3 ubiquitin-protein ligase TRIM69 (EC 2.3.2.27) (RFP-like domain-containing protein trimless) (RING finger protein 36) (RING-type E3 ubiquitin transferase TRIM69) (Tripartite motif-containing protein 69)	-0.241341	0.0842731
ENSGACT00000006204.2	O95071	E3 ubiquitin-protein ligase UBR5 (EC 2.3.2.26) (E3 ubiquitin-protein ligase, HECT domain-containing 1) (HECT-type E3 ubiquitin transferase UBR5) (Hyperplastic discs protein homolog) (hHYD) (Progestin-induced protein)	-0.203078	0.0834102
ENSGACT00000022267.1	Q7TMI3	E3 ubiquitin-protein ligase UHRF2 (EC 2.3.2.27) (NIRF) (Np95-like ring finger protein) (Nuclear protein 97) (Nuclear zinc finger protein Np97) (RING-type E3 ubiquitin transferase UHRF2) (Ubiquitin-like PHD and RING finger domain-containing protein 2) (Ubiquitin-like-containing PHD and RING finger domains protein 2)	-0.294951	0.0424904
ENSGACT00000023378.1	Q0VC22	Ecto-ADP-ribosyltransferase 5 (EC 2.4.2.31) (ADP-ribosyltransferase C2 and C3 toxin-like 5) (ARTC5) (Mono(ADP-ribosyl)transferase 5) (NAD(P)(+)--arginine ADP-ribosyltransferase 5)	-0.372158	0.0370563
ENSGACT00000023172.1	Q16206	Ecto-NOX disulfide-thiol exchanger 2 (APK1 antigen) (Cytosolic ovarian carcinoma antigen 1) (Tumor-associated hydroquinone oxidase) (tNOX) [Includes: Hydroquinone [NADH] oxidase (EC 1.-.-.-); Protein disulfide-thiol oxidoreductase (EC 1.-.-.-)]	-0.396127	0.0543528
ENSGACT00000012795.1	Q5D013	EEF1A lysine methyltransferase 2 (EC 2.1.1.-) (Methyltransferase-like protein 10) (Protein-lysine N-methyltransferase mettl10)	0.213431	0.0830332
ENSGACT00000014141.1	Q15717	ELAV-like protein 1 (Hu-antigen R) (HuR)	-0.604833	0.0224704
ENSGACT00000017650.1	Q15717	ELAV-like protein 1 (Hu-antigen R) (HuR)	0.245801	0.0229162
ENSGACT00000000854.1	Q2Y0W8	Electroneutral sodium bicarbonate exchanger 1 (Electroneutral Na(+)-driven Cl-HCO3 exchanger) (Solute carrier family 4 member 8) (k-NBC3)	-0.736207	0.0839663
ENSGACT00000002834.1	Q9YIC0	Elongation factor 1-alpha (EF-1-alpha)	-0.738638	0.0992406
ENSGACT00000002842.1	Q92005	Elongation factor 1-alpha (EF-1-alpha)	-0.526829	0.0404586
ENSGACT00000002893.1	Q9YIC0	Elongation factor 1-alpha (EF-1-alpha)	-0.189568	0.0552976
ENSGACT00000023950.1	P68105	Elongation factor 1-alpha 1 (EF-1-alpha-1) (Elongation factor Tu) (EF-Tu) (Eukaryotic elongation factor 1 A-1) (eEF1A-1)	-0.316204	0.029367
ENSGACT00000020352.1	P24534	Elongation factor 1-beta (EF-1-beta)	-0.160606	0.0493623
ENSGACT00000022748.1	P29693	Elongation factor 1-delta (EF-1-delta) (P36)	-0.10083	0.0762247
ENSGACT00000000904.1	B5X5B4	Elongation factor Ts, mitochondrial (EF-Ts) (EF-TsMt)	0.339505	0.0599345
ENSGACT00000016119.1	Q3S8M4	Elongation of very long chain fatty acids protein 4 (EC 2.3.1.199) (3-keto acyl-CoA synthase ELOVL4) (ELOVL fatty acid elongase 4) (ELOVL FA elongase 4) (Very long chain 3-ketoacyl-CoA synthase 4) (Very long chain 3-oxoacyl-CoA synthase 4)	0.315177	0.0774001
ENSGACT00000021957.1	A0A1Z2R986	Endoglin	-0.334143	0.0434409
ENSGACT00000022257.1	Q7Z2K6	Endoplasmic reticulum metallopeptidase 1 (EC 3.4.-.-) (Felix-ina)	-0.452708	0.0856281
ENSGACT00000003370.1	P58557	Endoribonuclease YbeY (EC 3.1.-.-)	0.565031	0.00866272
ENSGACT00000014009.2	Q925F2	Endothelial cell-selective adhesion molecule	-0.784778	0.0131752
ENSGACT00000015121.1	Q99814	Endothelial PAS domain-containing protein 1 (EPAS-1) (Basic-helix-loop-helix-PAS protein MOP2) (Class E basic helix-loop-helix protein 73) (bHLHe73) (HIF-1-alpha-like factor) (HLF) (Hypoxia-inducible factor 2-alpha) (HIF-2-alpha) (HIF2-alpha) (Member of PAS protein 2) (PAS domain-containing protein 2)	-0.587974	0.0715239
ENSGACT00000011186.1	P49290	Eosinophil peroxidase (EPO) (EC 1.11.1.7) [Cleaved into: Eosinophil peroxidase light chain; Eosinophil peroxidase heavy chain]	-0.549302	0.0939363
ENSGACT00000026505.1	P38528	Ependymin (EPD)	0.286417	0.0120612
ENSGACT00000027418.1	P54760	Ephrin type-B receptor 4 (EC 2.7.10.1) (Hepatoma transmembrane kinase) (Tyrosine-protein kinase TYRO11)	-0.372205	0.0449019
ENSGACT00000015941.1	P52794	Ephrin-A1 (EPH-related receptor tyrosine kinase ligand 1) (LERK-1) (xELF-a)	-0.333778	0.0482853
ENSGACT00000001304.1	Q91WL0	Epidermal growth factor receptor kinase substrate 8-like protein 3 (EPS8-like protein 3) (Epidermal growth factor receptor pathway substrate 8-related protein 3) (EPS8-related protein 3)	-0.446464	0.0977746
ENSGACT00000021022.1	Q9UHF1	Epidermal growth factor-like protein 7 (EGF-like protein 7) (Multiple epidermal growth factor-like domains protein 7) (Multiple EGF-like domains protein 7) (NOTCH4-like protein) (Vascular endothelial statin) (VE-statin) (Zneu1)	-0.315162	0.00625247
ENSGACT00000009884.1	Q9QYW5	Epithelial membrane protein 3 (EMP-3)	0.632416	0.000383426
ENSGACT00000012145.1	Q5BK43	Epithelial-stromal interaction protein 1	0.996031	5.01649e-06
ENSGACT00000004407.1	O70258	Epsilon-sarcoglycan (Epsilon-SG)	0.303572	0.0808092
ENSGACT00000001340.1	Q99808	Equilibrative nucleoside transporter 1 (Equilibrative nitrobenzylmercaptopurine riboside-sensitive nucleoside transporter) (Equilibrative NBMPR-sensitive nucleoside transporter) (Nucleoside transporter, es-type) (Solute carrier family 29 member 1)	-0.725098	0.0557622
ENSGACT00000015255.1	Q6PEH1	ER lumen protein-retaining receptor 2 (KDEL endoplasmic reticulum protein retention receptor 2) (KDEL receptor 2)	0.495098	0.0183894
ENSGACT00000009705.1	Q6PFS5	ER lumen protein-retaining receptor 3 (KDEL endoplasmic reticulum protein retention receptor 3) (KDEL receptor 3)	0.210178	0.0966891
ENSGACT00000008507.1	Q5ZL00	ER membrane protein complex subunit 1	-0.512809	0.0507343
ENSGACT00000026815.1	Q9CQW0	ER membrane protein complex subunit 6 (Transmembrane protein 93)	0.19274	0.032407
ENSGACT00000011530.1	O42132	Estrogen receptor (ER) (ER-alpha) (Estradiol receptor) (Nuclear receptor subfamily 3 group A member 1)	-0.635999	0.0368939
ENSGACT00000000661.1	P57781	Estrogen receptor beta (ER-beta) (Nuclear receptor subfamily 3 group A member 2)	-0.514886	0.00839293
ENSGACT00000014495.1	Q9D4V0	Ethanolamine kinase 1 (EKI 1) (EC 2.7.1.82)	-0.511916	0.0828656
ENSGACT00000025272.1	Q9D4V0	Ethanolamine kinase 1 (EKI 1) (EC 2.7.1.82)	-0.497341	0.0585557
ENSGACT00000025978.1	Q7SY54	Ethanolamine-phosphate phospho-lyase (EC 4.2.3.2) (Alanine--glyoxylate aminotransferase 2-like 1)	-0.478885	0.0389993
ENSGACT00000016954.1	P41164	ETS translocation variant 1 (Ets-related protein 81)	-0.75308	0.0127586
ENSGACT00000017018.1	Q5RA42	Eukaryotic translation initiation factor 1A, X-chromosomal (eIF-1A X isoform) (Eukaryotic translation initiation factor 4C) (eIF-4C)	0.357249	0.00879792
ENSGACT00000008118.1	P41035	Eukaryotic translation initiation factor 2 subunit 2 (Eukaryotic translation initiation factor 2 subunit beta) (eIF-2-beta)	0.247396	0.0160997
ENSGACT00000005852.1	Q9NZJ5	Eukaryotic translation initiation factor 2-alpha kinase 3 (EC 2.7.11.1) (PRKR-like endoplasmic reticulum kinase) (Pancreatic eIF2-alpha kinase) (HsPEK)	-0.645546	0.0119353
ENSGACT00000020761.1	Q5R7J9	Eukaryotic translation initiation factor 4 gamma 2 (eIF-4-gamma 2) (eIF-4G 2) (eIF4G 2)	-0.553304	0.00406589
ENSGACT00000004457.1	Q66HY7	Eukaryotic translation initiation factor 4E type 3 (eIF-4E type 3) (eIF-4E3) (eIF4E type 3) (eIF4E-3)	-0.921116	0.0524669
ENSGACT00000011547.1	Q13542	Eukaryotic translation initiation factor 4E-binding protein 2 (4E-BP2) (eIF4E-binding protein 2)	-0.320885	0.0290501
ENSGACT00000014587.1	P10160	Eukaryotic translation initiation factor 5A-1 (eIF-5A-1) (eIF-5A1) (Eukaryotic initiation factor 5A isoform 1) (eIF-5A) (eIF-4D)	0.198652	0.0761524
ENSGACT00000000011.1	Q6ZM19	Eukaryotic translation initiation factor 6 (eIF-6)	0.192372	0.0490133
ENSGACT00000021603.1	Q9NQT5	Exosome complex component RRP40 (Exosome component 3) (Ribosomal RNA-processing protein 40) (p10)	0.258876	0.0268965
ENSGACT00000023620.1	Q921I9	Exosome complex component RRP41 (Exosome component 4) (Ribosomal RNA-processing protein 41)	0.23153	0.0856552
ENSGACT00000004075.1	Q15024	Exosome complex component RRP42 (Exosome component 7) (Ribosomal RNA-processing protein 42) (p8)	0.475446	0.000587693
ENSGACT00000024486.2	Q5XJQ5	Exosome complex component RRP45 (Exosome component 9)	0.261202	0.0547048
ENSGACT00000003613.1	Q5IGR6	Exostosin-1c (EC 2.4.1.224) (EC 2.4.1.225) (Glucuronosyl-N-acetylglucosaminyl-proteoglycan/N-acetylglucosaminyl-proteoglycan 4-alpha-N-acetylglucosaminyltransferase 1c) (Multiple exostoses protein 1 homolog c)	-0.466367	0.0508642
ENSGACT00000018370.1	Q9UBQ6	Exostosin-like 2 (EC 2.4.1.223) (Alpha-1,4-N-acetylhexosaminyltransferase EXTL2) (Alpha-GalNAcT EXTL2) (EXT-related protein 2) (Glucuronyl-galactosyl-proteoglycan 4-alpha-N-acetylglucosaminyltransferase) [Cleaved into: Processed exostosin-like 2]	-0.491849	0.0103678
ENSGACT00000002515.1	Q802D3	Exportin-4	-0.715585	0.0614352
ENSGACT00000000759.1	Q5SPJ8	Exportin-T (Exportin(tRNA)) (tRNA exportin)	0.197441	0.0809149
ENSGACT00000013644.1	P41180	Extracellular calcium-sensing receptor (CaR) (CaSR) (hCasR) (Parathyroid cell calcium-sensing receptor 1) (PCaR1)	-0.774744	0.067411
ENSGACT00000003687.1	Q99502	Eyes absent homolog 1 (EC 3.1.3.16) (EC 3.1.3.48)	-0.751296	0.0185886
ENSGACT00000007844.1	Q58DB6	Eyes absent homolog 2 (EC 3.1.3.48)	-0.508184	0.0750981
ENSGACT00000003287.1	Q5VZK9	F-actin-uncapping protein LRRC16A (CARMIL homolog) (Capping protein regulator and myosin 1 linker protein 1) (Capping protein, Arp2/3 and myosin-I linker homolog 1) (Capping protein, Arp2/3 and myosin-I linker protein 1) (Leucine-rich repeat-containing protein 16A)	-0.378395	0.038768
ENSGACT00000000929.1	Q3SYW0	F-box only protein 15	-0.209725	0.0777471
ENSGACT00000008171.1	Q1A730	F-box only protein 32	-0.3828	0.0734402
ENSGACT00000026694.1	Q568V3	F-box only protein 50 (NCC receptor protein 1) (NCCRP-1) (Non-specific cytotoxic cell receptor protein 1)	0.269847	0.0694815
ENSGACT00000003364.1	Q8N531	F-box/LRR-repeat protein 6 (F-box and leucine-rich repeat protein 6) (F-box protein FBL6) (FBL6A)	-0.313538	0.0430679
ENSGACT00000016505.1	Q2T9T9	F-box/WD repeat-containing protein 9 (F-box and WD-40 domain-containing protein 9)	-0.274401	0.0950304
ENSGACT00000008155.1	Q1LWH4	Fanconi-associated nuclease 1 (EC 3.1.21.-) (EC 3.1.4.1) (FANCD2/FANCI-associated nuclease 1) (Myotubularin-related protein 15)	-0.563988	0.0970207
ENSGACT00000021914.2	Q96AE4	Far upstream element-binding protein 1 (FBP) (FUSE-binding protein 1) (DNA helicase V) (hDH V)	0.112473	0.0520676
ENSGACT00000019029.1	Q645M6	FAS-associated death domain protein (FAS-associating death domain-containing protein) (Protein FADD)	0.273763	0.0993086
ENSGACT00000007429.1	O13008	Fatty acid-binding protein, heart (Fatty acid-binding protein 3) (Heart-type fatty acid-binding protein) (H-FABP)	0.220228	0.0985644
ENSGACT00000007800.1	Q96NE9	FERM domain-containing protein 6 (Willin)	-0.495393	0.0617015
ENSGACT00000007542.1	Q9QXC1	Fetuin-B (Fetuin-like protein IRL685)	-0.533166	0.0448074
ENSGACT00000018270.1	O95684	FGFR1 oncogene partner	0.182692	0.058669
ENSGACT00000012071.1	O95073	Fibrinogen silencer-binding protein	-0.729594	0.0391277
ENSGACT00000002545.1	Q8R5L7	Fibroblast growth factor 14 (FGF-14)	-0.686919	0.0304209
ENSGACT00000022033.1	Q9MZ06	Fibroblast growth factor-binding protein 1 (FGF-BP) (FGF-BP1) (FGF-binding protein 1) (FGFBP-1)	-0.652265	0.0843253
ENSGACT00000015976.1	Q29RY7	Fibroleukin (Fibrinogen-like protein 2)	-0.587818	0.058669
ENSGACT00000020041.1	Q91740	Fibronectin (FN)	1.06005	3.00733e-12
ENSGACT00000019027.1	Q1LY10	Fibronectin type III and SPRY domain-containing protein 1	-0.607242	0.0665964
ENSGACT00000019884.1	A1L4K1	Fibronectin type III and SPRY domain-containing protein 2 (SPRY domain-containing protein 1)	-0.377112	0.0653067
ENSGACT00000000084.1	P37889	Fibulin-2 (FIBL-2)	-0.505013	0.0116181
ENSGACT00000021068.1	Q53RD9	Fibulin-7 (FIBL-7)	-0.659691	0.0262819
ENSGACT00000009135.1	Q8K4T4	Filamin-A-interacting protein 1 (FILIP)	-0.44325	0.0783259
ENSGACT00000000834.1	D3ZHA0	Filamin-C (FLN-C) (ABP-280-like protein) (ABP-L) (Actin-binding-like protein) (Filamin-2) (Gamma-filamin)	-0.450661	0.058669
ENSGACT00000013437.1	Q14315	Filamin-C (FLN-C) (FLNc) (ABP-280-like protein) (ABP-L) (Actin-binding-like protein) (Filamin-2) (Gamma-filamin)	-0.614733	0.0837131
ENSGACT00000004517.1	Q5T1M5	FK506-binding protein 15 (FKBP-15) (133 kDa FK506-binding protein) (133 kDa FKBP) (FKBP-133) (WASP- and FKBP-like protein) (WAFL)	0.184354	0.030691
ENSGACT00000012746.1	O35450	FK506-binding protein-like (WAF-1/CIP1 stabilizing protein 39) (WISp39)	0.219253	0.0663429
ENSGACT00000002952.1	C3KJE6	Flap endonuclease 1 (FEN-1) (EC 3.1.-.-) (Flap structure-specific endonuclease 1)	0.287963	0.0103895
ENSGACT00000002470.1	O13127	Flotillin-1 (Reggie-2) (REG-2)	-0.851968	0.0281504
ENSGACT00000009313.1	Q05397	Focal adhesion kinase 1 (FADK 1) (EC 2.7.10.2) (Focal adhesion kinase-related nonkinase) (FRNK) (Protein phosphatase 1 regulatory subunit 71) (PPP1R71) (Protein-tyrosine kinase 2) (p125FAK) (pp125FAK)	-0.436822	0.0799934
ENSGACT00000017220.1	O95633	Follistatin-related protein 3 (Follistatin-like protein 3) (Follistatin-related gene protein)	-0.733211	0.0476366
ENSGACT00000006640.1	Q9DE25	Forkhead box C1-A	-0.421869	0.0120456
ENSGACT00000021779.1	Q9DE25	Forkhead box C1-A	-0.360442	0.00701005
ENSGACT00000015366.1	Q90WN4	Forkhead box protein D2 (FoxD2) (xFoxD2) (Fork head domain-related protein 9) (xFD-9) (Forkhead protein 3) (FKH-3) (xFKH3)	-0.300342	0.0255437
ENSGACT00000008968.1	Q9UPW0	Forkhead box protein J3	-0.476819	0.0944934
ENSGACT00000014008.1	Q9UPW0	Forkhead box protein J3	0.329477	0.0180176
ENSGACT00000012188.1	A2BGM5	Forkhead box protein N4	-0.84839	0.0880703
ENSGACT00000010385.1	Q70KY4	Forkhead box protein O6	-0.723043	0.0732398
ENSGACT00000000471.2	Q8IVH2	Forkhead box protein P4 (Fork head-related protein-like A)	0.375649	0.0133494
ENSGACT00000012251.1	Q6NXC0	Formin-like protein 3 (Formin homology 2 domain-containing protein 3)	-0.296922	0.0352238
ENSGACT00000022860.1	Q9WUH4	Four and a half LIM domains protein 1 (FHL-1)	-0.539709	0.0698019
ENSGACT00000019889.1	Q14192	Four and a half LIM domains protein 2 (FHL-2) (LIM domain protein DRAL) (Skeletal muscle LIM-protein 3) (SLIM-3)	-0.628064	0.0308992
ENSGACT00000001213.1	Q5H8C1	FRAS1-related extracellular matrix protein 1 (Protein QBRICK)	-0.465335	0.0683544
ENSGACT00000008730.1	P26323	Friend leukemia integration 1 transcription factor (Retroviral integration site protein Fli-1)	-0.600439	0.00775333
ENSGACT00000010109.1	Q8K4C8	Frizzled-9 (Frizzled-like protein 9) (rFz9)	-0.559728	0.00163537
ENSGACT00000016790.1	Q9I928	Fucolectin-4	0.57412	7.6048e-07
ENSGACT00000011206.1	O35601	FYN-binding protein 1 (Adhesion and degranulation promoting adaptor protein) (ADAP) (FYB-120/130) (p120/p130) (FYN-T-binding protein) (SLAP-130) (SLP-76-associated phosphoprotein)	-0.336169	0.0011733
ENSGACT00000018076.1	Q96M96	FYVE, RhoGEF and PH domain-containing protein 4 (Actin filament-binding protein frabin) (FGD1-related F-actin-binding protein) (Zinc finger FYVE domain-containing protein 6)	-0.469006	0.0756626
ENSGACT00000012556.1	Q6ZNL6	FYVE, RhoGEF and PH domain-containing protein 5 (Zinc finger FYVE domain-containing protein 23)	-0.470431	0.0756626
ENSGACT00000015602.1	P34947	G protein-coupled receptor kinase 5 (EC 2.7.11.16) (G protein-coupled receptor kinase GRK5)	-0.212039	0.0756952
ENSGACT00000025488.1	A0A2R9YJI3	G-protein coupled receptor 22	-0.388985	0.0838931
ENSGACT00000013277.1	Q86YR5	G-protein-signaling modulator 1 (Activator of G-protein signaling 3)	-0.649762	0.0143234
ENSGACT00000008687.1	P81274	G-protein-signaling modulator 2 (Mosaic protein LGN)	-0.246736	0.0209214
ENSGACT00000018851.1	Q7L622	G2/M phase-specific E3 ubiquitin-protein ligase (EC 2.3.2.26) (G2/M phase-specific HECT-type E3 ubiquitin transferase)	-0.606153	0.0406816
ENSGACT00000005231.1	Q5CAZ6	Galactosylgalactosylxylosylprotein 3-beta-glucuronosyltransferase 2 (EC 2.4.1.135) (Beta-1,3-glucuronyltransferase 2) (GlcAT-D) (UDP-glucuronosyltransferase S) (GlcAT-S) (Glucuronosyltransferase S)	-0.658036	0.00831385
ENSGACT00000012699.1	D9IQ16	Galaxin	-0.695255	0.08436
ENSGACT00000012707.1	D9IQ16	Galaxin	-0.350837	0.0965149
ENSGACT00000016616.1	P16110	Galectin-3 (Gal-3) (35 kDa lectin) (Carbohydrate-binding protein 35) (CBP 35) (Galactose-specific lectin 3) (IgE-binding protein) (L-34 galactoside-binding lectin) (Laminin-binding protein) (Lectin L-29) (Mac-2 antigen)	1.10998	0.0872404
ENSGACT00000001960.1	Q9JL15	Galectin-8 (Gal-8) (LGALS-8)	0.144704	0.0957143
ENSGACT00000016272.1	Q6DDR8	Galectin-related protein B (Lectin galactoside-binding-like protein B)	-0.491226	0.0480447
ENSGACT00000024778.1	P26048	Gamma-aminobutyric acid receptor subunit alpha-2 (GABA(A) receptor subunit alpha-2)	-0.757518	0.0385883
ENSGACT00000023170.1	P60522	Gamma-aminobutyric acid receptor-associated protein-like 2 (GABA(A) receptor-associated protein-like 2) (Ganglioside expression factor 2) (GEF-2) (Golgi-associated ATPase enhancer of 16 kDa) (GATE-16)	-0.185422	0.0540646
ENSGACT00000000605.1	Q9WV18	Gamma-aminobutyric acid type B receptor subunit 1 (GABA-B receptor 1) (GABA-B-R1) (GABA-BR1) (GABABR1) (Gb1)	-0.671123	0.0249071
ENSGACT00000020507.1	Q5XJN2	Gamma-interferon-inducible lysosomal thiol reductase (EC 1.8.-.-) (Gamma-interferon-inducible protein IP-30)	0.391119	0.00163537
ENSGACT00000010146.1	Q8JHF0	Gamma-secretase subunit PEN-2 (Presenilin enhancer protein 2 homolog)	0.278836	0.000374959
ENSGACT00000005502.1	Q921G8	Gamma-tubulin complex component 2 (GCP-2)	-0.232397	0.0117384
ENSGACT00000007475.2	Q866T7	Gap junction delta-2 protein (Connexin-36) (Cx36) (Gap junction alpha-9 protein)	-0.542873	0.0790682
ENSGACT00000013785.1	Q866T7	Gap junction delta-2 protein (Connexin-36) (Cx36) (Gap junction alpha-9 protein)	-0.847391	0.0504255
ENSGACT00000001029.1	P23824	GATA-binding factor 2 (GATA-2) (Transcription factor NF-E1b)	-0.3831	0.0119353
ENSGACT00000004801.1	P43696	GATA-binding factor 5-B (Transcription factor xGATA-5B)	-0.757606	0.0599345
ENSGACT00000022899.1	Q91678	GATA-binding factor 6-A (Transcription factor xGATA-6a)	-0.328308	0.0682257
ENSGACT00000016449.1	D3ZUU2	GDNF-inducible zinc finger protein 1 (Zinc finger protein 336)	-0.476188	0.068226
ENSGACT00000016493.1	Q9CQQ4	Gem-associated protein 2 (Gemin-2) (Component of gems 2) (Survival of motor neuron protein-interacting protein 1) (SMN-interacting protein 1)	0.211477	0.0267445
ENSGACT00000013440.1	Q9P107	GEM-interacting protein (GMIP)	-0.267346	0.0861005
ENSGACT00000011676.1	Q5ZKH0	General transcription factor IIH subunit 5 (General transcription factor IIH polypeptide 5) (TFB5 ortholog) (TFIIH basal transcription factor complex TTD-A subunit)	0.224829	0.0103678
ENSGACT00000016069.1	Q1LWL6	Genetic suppressor element 1	-0.438924	0.0414813
ENSGACT00000025472.1	Q3V6T2	Girdin (Akt phosphorylation enhancer) (APE) (Coiled-coil domain-containing protein 88A) (G alpha-interacting vesicle-associated protein) (GIV) (Girders of actin filament) (Hook-related protein 1) (HkRP1)	-0.488346	0.0977323
ENSGACT00000021235.1	Q5ZLK4	Globoside alpha-1,3-N-acetylgalactosaminyltransferase 1 (EC 2.4.1.-) (Forssman glycolipid synthase-like protein)	-0.651711	0.0797644
ENSGACT00000005644.1	Q92990	Glomulin (FK506-binding protein-associated protein) (FAP) (FKBP-associated protein)	-0.659923	0.0662041
ENSGACT00000022609.1	P41585	Glucagon family neuropeptides [Cleaved into: Growth hormone-releasing factor (GRF) (Growth hormone-releasing hormone) (GHRH); Pituitary adenylate cyclase-activating polypeptide (PACAP)]	-0.537796	0.0643047
ENSGACT00000013951.1	Q61606	Glucagon receptor (GL-R)	-0.498892	0.0771017
ENSGACT00000010353.1	Q9JL60	Glucocorticoid modulatory element-binding protein 1 (GMEB-1)	-0.529205	0.0493593
ENSGACT00000024107.1	O88958	Glucosamine-6-phosphate isomerase 1 (EC 3.5.99.6) (Glucosamine-6-phosphate deaminase 1) (GNPDA 1) (GlcN6P deaminase 1) (Oscillin)	0.249676	0.0884389
ENSGACT00000006820.1	Q4PRC2	Glutamate decarboxylase 2 (EC 4.1.1.15) (65 kDa glutamic acid decarboxylase) (GAD-65) (Glutamate decarboxylase 65 kDa isoform)	-0.542366	0.0909213
ENSGACT00000003741.1	P82264	Glutamate dehydrogenase, mitochondrial (GDH) (EC 1.4.1.3)	0.201439	0.0482825
ENSGACT00000018702.1	P42260	Glutamate receptor ionotropic, kainate 2 (GluK2) (Glutamate receptor 6) (GluR-6) (GluR6)	-0.771914	0.0209393
ENSGACT00000012464.1	Q63273	Glutamate receptor ionotropic, kainate 5 (GluK5) (Glutamate receptor KA-2) (KA2)	-0.623298	0.0468138
ENSGACT00000022000.1	B7ZSK1	Glutamate receptor ionotropic, NMDA 2A (GluN2A) (N-methyl D-aspartate receptor subtype 2A) (NMDAR2A) (NR2A)	-0.558038	0.0598963
ENSGACT00000014621.1	O60391	Glutamate receptor ionotropic, NMDA 3B (GluN3B) (N-methyl-D-aspartate receptor subtype 3B) (NMDAR3B) (NR3B)	-0.597149	0.034968
ENSGACT00000001607.1	Q91756	Glutamate receptor U1 (Kainate-binding protein) (Unitary non-NMDA glutamate receptor subunit 1) (XENU1)	-0.499116	0.0715239
ENSGACT00000006401.1	Q66IN2	Glutamine and serine-rich protein 1	-0.511265	0.0519404
ENSGACT00000009241.1	Q16769	Glutaminyl-peptide cyclotransferase (EC 2.3.2.5) (Glutaminyl cyclase) (QC) (sQC) (Glutaminyl-tRNA cyclotransferase) (Glutamyl cyclase) (EC)	-0.802407	0.0170672
ENSGACT00000022561.1	P36269	Glutathione hydrolase 5 proenzyme (EC 3.4.19.13) (Gamma-glutamyl transpeptidase-related enzyme) (GGT-rel) (Gamma-glutamyltransferase 5) (GGT 5) (EC 2.3.2.2) (Gamma-glutamyltransferase-like activity 1) (Gamma-glutamyltranspeptidase 5) (Leukotriene-C4 hydrolase) (EC 3.4.19.14) [Cleaved into: Glutathione hydrolase 5 heavy chain; Glutathione hydrolase 5 light chain]	-0.589979	0.0522858
ENSGACT00000024344.1	Q64625	Glutathione peroxidase 6 (GPx-6) (GSHPx-6) (EC 1.11.1.9) (Odorant-metabolizing protein RY2D1)	-0.569901	0.000205133
ENSGACT00000008634.1	P24472	Glutathione S-transferase A4 (EC 2.5.1.18) (GST A4-4) (GSTA4-4) (GST class-alpha member 4) (Glutathione S-transferase 5.7) (GST 5.7)	-0.370558	0.0377633
ENSGACT00000019517.1	Q90ZL2	Glutathione S-transferase LANCL1 (EC 2.5.1.18) (LanC-like protein 1)	-0.131087	0.0707571
ENSGACT00000013612.1	Q5XJ10	Glyceraldehyde-3-phosphate dehydrogenase (GAPDH) (EC 1.2.1.12) (Peptidyl-cysteine S-nitrosylase GAPDH) (EC 2.6.99.-)	0.998337	0.0524984
ENSGACT00000004524.1	Q9CZD3	Glycine--tRNA ligase (EC 3.6.1.17) (EC 6.1.1.14) (Diadenosine tetraphosphate synthetase) (AP-4-A synthetase) (Glycyl-tRNA synthetase) (GlyRS)	0.234582	0.0204624
ENSGACT00000019331.1	P35573	Glycogen debranching enzyme (Glycogen debrancher) [Includes: 4-alpha-glucanotransferase (EC 2.4.1.25) (Oligo-1,4-1,4-glucantransferase); Amylo-alpha-1,6-glucosidase (Amylo-1,6-glucosidase) (EC 3.2.1.33) (Dextrin 6-alpha-D-glucosidase)]	-0.405225	0.00235201
ENSGACT00000002587.1	P49841	Glycogen synthase kinase-3 beta (GSK-3 beta) (EC 2.7.11.26) (Serine/threonine-protein kinase GSK3B) (EC 2.7.11.1)	-0.516521	0.0989434
ENSGACT00000022378.1	A2BG43	Glycolipid transfer protein (GLTP)	0.209296	0.0418543
ENSGACT00000018442.1	P78333	Glypican-5 [Cleaved into: Secreted glypican-5]	-0.618271	0.0337289
ENSGACT00000005394.1	Q9Y625	Glypican-6 [Cleaved into: Secreted glypican-6]	-0.840154	0.0118615
ENSGACT00000022017.2	Q62839	Golgin subfamily A member 2 (130 kDa cis-Golgi matrix protein) (GM130)	-0.271145	0.0937795
ENSGACT00000002182.1	Q3UUQ7	GPI inositol-deacylase (EC 3.1.-.-) (Post-GPI attachment to proteins factor 1)	-0.546592	0.0770697
ENSGACT00000022489.1	Q3V3G7	GRAM domain-containing protein 2A (GRAM domain-containing protein 2)	-0.584893	0.056318
ENSGACT00000011680.1	Q5FVG8	GRAM domain-containing protein 2B (GRAM domain-containing protein 3)	-0.62375	0.0381431
ENSGACT00000008425.1	P23785	Granulins [Cleaved into: Acrogranin (Progranulin); Granulin-1 (Granulin G); Granulin-2 (Granulin F); Granulin-3 (Epithelin-2) (Granulin B); Granulin-4 (Epithelin-1) (Granulin A); Granulin-5 (Granulin C); Granulin-6 (Granulin D); Granulin-7 (Granulin E)]	0.984101	9.27949e-09
ENSGACT00000018254.1	Q99062	Granulocyte colony-stimulating factor receptor (G-CSF receptor) (G-CSF-R) (CD antigen CD114)	0.383047	0.00417569
ENSGACT00000009807.1	P04187	Granzyme B(G,H) (EC 3.4.21.79) (CTLA-1) (Cytotoxic cell protease 1) (CCP1) (Fragmentin-2)	-0.350665	0.0717467
ENSGACT00000017151.1	Q06605	Granzyme-like protein 1 (EC 3.4.21.-) (GLP I) (Granzyme-like protein I) (GLP-1)	-0.373311	0.0419058
ENSGACT00000026373.2	O75420	GRB10-interacting GYF protein 1 (PERQ amino acid-rich with GYF domain-containing protein 1)	-0.281462	0.0335247
ENSGACT00000016072.1	Q9UQC2	GRB2-associated-binding protein 2 (GRB2-associated binder 2) (Growth factor receptor bound protein 2-associated protein 2) (pp100)	-0.467341	0.0839805
ENSGACT00000001855.1	P87366	Green-sensitive opsin (Green cone photoreceptor pigment) (KFH-G)	-0.878826	0.0209393
ENSGACT00000023089.1	Q9BZM1	Group XIIA secretory phospholipase A2 (GXII sPLA2) (sPLA2-XII) (EC 3.1.1.4) (Phosphatidylcholine 2-acylhydrolase 12A)	-0.390416	0.0541129
ENSGACT00000020538.1	P11862	Growth arrest-specific protein 2 (GAS-2)	-0.759613	0.0708034
ENSGACT00000020234.1	Q61592	Growth arrest-specific protein 6 (GAS-6) (AXL receptor tyrosine kinase ligand)	0.457555	0.0372969
ENSGACT00000025280.1	P14095	Growth-regulated alpha protein (C-X-C motif chemokine 1) (Cytokine-induced neutrophil chemoattractant 1) (CINC-1) (Platelet-derived growth factor-inducible protein KC)	0.995595	1.61446e-05
ENSGACT00000009471.1	P97737	Growth/differentiation factor 10 (GDF-10) (Bone morphogenetic protein 3B) (BMP-3B)	-0.749565	0.00274712
ENSGACT00000022928.2	P22288	GTP cyclohydrolase 1 (EC 3.5.4.16) (GTP cyclohydrolase I) (GTP-CH-I)	-0.430085	0.0215622
ENSGACT00000022073.1	Q15382	GTP-binding protein Rheb (Ras homolog enriched in brain)	-0.47931	0.0777662
ENSGACT00000017085.1	P20171	GTPase HRas (H-Ras-1) (Transforming protein p21) (c-H-ras) (p21ras) [Cleaved into: GTPase HRas, N-terminally processed]	-0.467134	0.0467384
ENSGACT00000014032.1	Q8K3K9	GTPase IMAP family member 4 (Immunity-associated nucleotide 1 protein) (IAN-1) (Immunity-associated protein 4)	-1.06175	0.00109319
ENSGACT00000009673.1	Q8NHV1	GTPase IMAP family member 7 (Immunity-associated nucleotide 7 protein) (IAN-7)	-0.463836	0.0897866
ENSGACT00000025136.1	Q8NHV1	GTPase IMAP family member 7 (Immunity-associated nucleotide 7 protein) (IAN-7)	-0.568882	0.0355081
ENSGACT00000007387.1	Q6DFW0	Guanine nucleotide exchange C9orf72 homolog	0.170494	0.0861614
ENSGACT00000002705.1	O15068	Guanine nucleotide exchange factor DBS (DBL's big sister) (MCF2-transforming sequence-like protein)	-0.577908	0.0451819
ENSGACT00000003779.1	O15068	Guanine nucleotide exchange factor DBS (DBL's big sister) (MCF2-transforming sequence-like protein)	-0.482674	0.0215754
ENSGACT00000019696.1	O15068	Guanine nucleotide exchange factor DBS (DBL's big sister) (MCF2-transforming sequence-like protein)	-0.39605	0.0932953
ENSGACT00000000658.1	P47224	Guanine nucleotide exchange factor MSS4 (Rab-interacting factor)	0.388066	0.0886701
ENSGACT00000002689.1	Q9R0C8	Guanine nucleotide exchange factor VAV3 (VAV-3)	-0.324576	0.0499645
ENSGACT00000010364.1	P10824	Guanine nucleotide-binding protein G(i) subunit alpha-1 (Adenylate cyclase-inhibiting G alpha protein)	-0.389586	0.0500825
ENSGACT00000013947.1	P04899	Guanine nucleotide-binding protein G(i) subunit alpha-2 (Adenylate cyclase-inhibiting G alpha protein)	0.296035	0.0715239
ENSGACT00000022178.1	Q9P2W3	Guanine nucleotide-binding protein G(I)/G(S)/G(O) subunit gamma-13	-0.39969	0.00805443
ENSGACT00000015934.1	Q5R7U4	Guanine nucleotide-binding protein G(I)/G(S)/G(O) subunit gamma-2	-0.643714	0.0710503
ENSGACT00000018502.1	P09471	Guanine nucleotide-binding protein G(o) subunit alpha	-0.429051	0.0771017
ENSGACT00000012918.1	Q5RA07	Guanine nucleotide-binding protein-like 1	-0.294706	0.0563469
ENSGACT00000000393.1	Q6DRP2	Guanine nucleotide-binding protein-like 3 (Nucleostemin-like protein)	0.207621	0.0779457
ENSGACT00000013702.1	Q9NVN8	Guanine nucleotide-binding protein-like 3-like protein	-0.337403	0.0636843
ENSGACT00000027674.1	Q6PBV6	H/ACA ribonucleoprotein complex subunit 2-like protein (Nucleolar protein family A member 2-like protein) (snoRNP protein NHP2)	0.267884	0.0734084
ENSGACT00000011527.1	Q8AXV6	Hairy/enhancer-of-split related with YRPW motif protein 1	-0.335144	0.0892883
ENSGACT00000000081.1	Q9BXW7	Haloacid dehalogenase-like hydrolase domain-containing 5 (Cat eye syndrome critical region protein 5)	-0.581318	0.0805462
ENSGACT00000005106.1	Q5RE16	HAUS augmin-like complex subunit 2 (Centrosomal protein of 27 kDa) (Cep27)	0.314553	0.00313212
ENSGACT00000010066.1	Q9UBI9	Headcase protein homolog (hHDC)	-0.309202	0.0335614
ENSGACT00000027573.1	O73615	Heart- and neural crest derivatives-expressed protein 1 (Extraembryonic tissues, heart, autonomic nervous system and neural crest derivatives-expressed protein 1) (eHAND)	-0.695387	0.000205133
ENSGACT00000005814.1	Q8C547	HEAT repeat-containing protein 5B	-0.263375	0.0569415
ENSGACT00000010493.1	Q91233	Heat shock 70 kDa protein (HSP70)	-0.704872	0.0239949
ENSGACT00000017291.1	Q9I8F9	Heat shock 70 kDa protein 1 (HSP70-1)	0.87916	0.00888975
ENSGACT00000024102.1	P34932	Heat shock 70 kDa protein 4 (HSP70RY) (Heat shock 70-related protein APG-2)	0.170959	0.0966891
ENSGACT00000015264.1	Q9BYK8	Helicase with zinc finger domain 2 (ATP-dependent helicase PRIC285) (Helicase with zinc finger 2, transcriptional coactivator) (PPAR-alpha-interacting complex protein 285) (PPAR-gamma DNA-binding domain-interacting protein 1) (PDIP1) (PPAR-gamma DBD-interacting protein 1) (Peroxisomal proliferator-activated receptor A-interacting complex 285 kDa protein) (EC 3.6.4.-)	0.402997	0.0165103
ENSGACT00000013162.1	Q9Y5Z4	Heme-binding protein 2 (Placental protein 23) (PP23) (Protein SOUL)	-0.495747	0.0535278
ENSGACT00000009770.2	Q96RW7	Hemicentin-1 (Fibulin-6) (FIBL-6)	-0.59526	0.0137714
ENSGACT00000015970.1	Q8NDA2	Hemicentin-2	-0.539162	0.0909946
ENSGACT00000021071.1	P19600	Heterogeneous nuclear ribonucleoprotein C (hnRNP C) (hnRNP core protein C)	-0.527953	0.0771058
ENSGACT00000023535.1	G3V9R8	Heterogeneous nuclear ribonucleoprotein C (hnRNP C) (hnRNP core protein C)	-0.0999211	0.0914437
ENSGACT00000025952.1	Q8WVV9	Heterogeneous nuclear ribonucleoprotein L-like (hnRNPLL) (Stromal RNA-regulating factor)	-0.665033	0.0495259
ENSGACT00000022502.1	Q1KMD3	Heterogeneous nuclear ribonucleoprotein U-like protein 2 (Scaffold-attachment factor A2) (SAF-A2)	0.384721	0.0901741
ENSGACT00000012032.1	O76083	High affinity cGMP-specific 3',5'-cyclic phosphodiesterase 9A (EC 3.1.4.35)	-0.737083	0.0318212
ENSGACT00000013252.1	P12314	High affinity immunoglobulin gamma Fc receptor I (IgG Fc receptor I) (Fc-gamma RI) (FcRI) (Fc-gamma RIA) (FcgammaRIa) (CD antigen CD64)	0.471402	0.0209704
ENSGACT00000021812.1	P26583	High mobility group protein B2 (High mobility group protein 2) (HMG-2)	0.185052	0.0715239
ENSGACT00000017004.1	Q8BLH7	HIRA-interacting protein 3	0.206344	0.0495259
ENSGACT00000009621.1	Q2KIJ2	Histidine protein methyltransferase 1 homolog (Methyltransferase-like protein 18) (EC 2.1.1.-)	0.254466	0.0881735
ENSGACT00000025962.1	P70076	Histidine--tRNA ligase, cytoplasmic (EC 6.1.1.21) (Histidyl-tRNA synthetase) (HisRS)	0.183267	0.015347
ENSGACT00000027029.1	Q99MK2	Histone acetyltransferase KAT5 (EC 2.3.1.48) (60 kDa Tat-interactive protein) (Tip60) (Histone acetyltransferase HTATIP) (Lysine acetyltransferase 5)	-0.499888	0.0949363
ENSGACT00000018632.1	Q3T022	Histone deacetylase complex subunit SAP18 (18 kDa Sin3-associated polypeptide) (Sin3-associated polypeptide p18)	0.25117	0.0193782
ENSGACT00000001976.1	A0JMR6	Histone H2A deubiquitinase MYSM1 (2A-DUB) (EC 3.4.19.-) (Myb-like, SWIRM and MPN domain-containing protein 1)	-0.261537	0.0788875
ENSGACT00000019337.1	Q5BJ65	Histone H2A.V (H2A.F/Z)	0.209316	0.0088985
ENSGACT00000006746.1	Q6P823	Histone H3.3	0.151941	0.0363267
ENSGACT00000011885.1	Q6P823	Histone H3.3	0.242684	0.0180366
ENSGACT00000027034.1	Q9BQA5	Histone H4 transcription factor (Histone nuclear factor P) (HiNF-P) (MBD2-interacting zinc finger protein) (Methyl-CpG-binding protein 2-interacting zinc finger protein)	0.231384	0.0707571
ENSGACT00000005628.1	O08550	Histone-lysine N-methyltransferase 2B (Lysine N-methyltransferase 2B) (EC 2.1.1.43) (Myeloid/lymphoid or mixed-lineage leukemia protein 4 homolog) (Trithorax homolog 2) (WW domain-binding protein 7) (WBP-7)	-0.290029	0.0583598
ENSGACT00000011255.1	P70351	Histone-lysine N-methyltransferase EZH1 (EC 2.1.1.43) (ENX-2) (Enhancer of zeste homolog 1)	-0.282561	0.0166569
ENSGACT00000006042.1	O96028	Histone-lysine N-methyltransferase NSD2 (EC 2.1.1.43) (Multiple myeloma SET domain-containing protein) (MMSET) (Nuclear SET domain-containing protein 2) (Protein trithorax-5) (Wolf-Hirschhorn syndrome candidate 1 protein)	0.35428	0.0724771
ENSGACT00000015737.1	Q1LY77	Histone-lysine N-methyltransferase SETD1B-A (EC 2.1.1.43) (SET domain-containing protein 1B-A)	-0.59354	0.0771058
ENSGACT00000027105.1	O43719	HIV Tat-specific factor 1 (Tat-SF1)	0.23311	0.0548931
ENSGACT00000008960.2	Q9UGU5	HMG domain-containing protein 4 (HMG box-containing protein 4) (High mobility group protein 2-like 1) (Protein HMGBCG)	0.268857	0.0134223
ENSGACT00000017915.1	O14529	Homeobox protein cut-like 2 (Homeobox protein cux-2)	-0.428495	0.0771058
ENSGACT00000019767.1	Q05916	Homeobox protein engrailed-1 (Gg-En-1) (Homeobox protein en-1)	-0.603316	0.0654447
ENSGACT00000023767.1	Q14549	Homeobox protein GBX-1 (Gastrulation and brain-specific homeobox protein 1)	-0.574818	0.0513639
ENSGACT00000007451.1	Q1KKX7	Homeobox protein Hox-B3a	-0.559597	0.0151953
ENSGACT00000007445.1	Q1KKX9	Homeobox protein Hox-B5a	-0.30248	0.0495259
ENSGACT00000007443.1	Q1KKY0	Homeobox protein Hox-B6a	-0.622252	0.00317084
ENSGACT00000012434.1	O42504	Homeobox protein Hox-C6a (FrHOXC-6)	-0.594935	0.0563469
ENSGACT00000013942.1	O14770	Homeobox protein Meis2 (Meis1-related protein 1)	-0.399905	0.0142025
ENSGACT00000009288.1	Q9EQM3	Homeobox protein Nkx-2.4 (Homeobox protein NK-2 homolog D)	-0.54922	0.0651424
ENSGACT00000011170.1	Q6NZ04	Homeobox protein six1b (Homeobox protein six1a) (Sine oculis homeobox homolog 1a) (Sine oculis homeobox homolog 1b)	-0.435232	0.0985836
ENSGACT00000014886.1	Q86Z02	Homeodomain-interacting protein kinase 1 (EC 2.7.11.1) (Nuclear body-associated kinase 2)	-0.617248	0.0318212
ENSGACT00000021146.1	Q9H422	Homeodomain-interacting protein kinase 3 (EC 2.7.11.1) (Androgen receptor-interacting nuclear protein kinase) (ANPK) (Fas-interacting serine/threonine-protein kinase) (FIST) (Homolog of protein kinase YAK1)	-0.271846	0.042935
ENSGACT00000022161.1	Q8AYB8	Homeodomain-only protein	-0.2921	0.0683881
ENSGACT00000018826.1	O35047	Homologous-pairing protein 2 homolog (PSMC3-interacting protein) (Proteasome 26S ATPase subunit 3-interacting protein) (Tat-binding protein 1-interacting protein) (TBP-1-interacting protein)	0.286986	0.00917654
ENSGACT00000013509.1	P03994	Hyaluronan and proteoglycan link protein 1 (Cartilage-linking protein 1) (Cartilage-link protein) (Proteoglycan link protein)	-0.753456	0.069876
ENSGACT00000024498.1	P97779	Hyaluronan-mediated motility receptor (Intracellular hyaluronic acid-binding protein) (Receptor for hyaluronan-mediated motility) (CD antigen CD168)	0.268401	0.0132943
ENSGACT00000011544.1	Q812F3	Hyaluronidase-5 (Hyal-5) (EC 3.2.1.35) (Hyaluronoglucosaminidase-5)	0.808265	0.0420583
ENSGACT00000026423.1	P01688	Ig kappa chain V region K-25	-0.675951	0.0744715
ENSGACT00000005714.1	Q9Y6R7	IgGFc-binding protein (Fcgamma-binding protein antigen) (FcgammaBP)	-0.637201	0.0495259
ENSGACT00000026436.1	P0DOX2	Immunoglobulin alpha-2 heavy chain (Immunoglobulin alpha-2 heavy chain BUT)	-0.889362	0.00805443
ENSGACT00000016891.1	P0DOX5	Immunoglobulin gamma-1 heavy chain (Immunoglobulin gamma-1 heavy chain NIE)	-0.433405	0.046602
ENSGACT00000026429.1	P0DOX7	Immunoglobulin kappa light chain (Immunoglobulin kappa light chain EU)	-1.08606	0.00169287
ENSGACT00000006632.1	Q86VF2	Immunoglobulin-like and fibronectin type III domain-containing protein 1 (EEF1A2-binding protein 1) (KY-interacting protein 1)	-0.765615	0.056719
ENSGACT00000009289.1	P52293	Importin subunit alpha-1 (Importin alpha P1) (Karyopherin subunit alpha-2) (Pendulin) (Pore targeting complex 58 kDa subunit) (PTAC58) (RAG cohort protein 1) (SRP1-alpha)	0.418714	0.000461499
ENSGACT00000012184.1	O35345	Importin subunit alpha-7 (Importin alpha-S2) (Karyopherin subunit alpha-6)	-0.586739	0.056719
ENSGACT00000027154.1	Q58CP2	Inactive C-alpha-formylglycine-generating enzyme 2 (Sulfatase-modifying factor 2)	0.236582	0.0299535
ENSGACT00000002090.1	Q8N608	Inactive dipeptidyl peptidase 10 (Dipeptidyl peptidase IV-related protein 3) (DPRP-3) (Dipeptidyl peptidase X) (DPP X) (Dipeptidyl peptidase-like protein 2) (DPL2)	-0.534892	0.0777662
ENSGACT00000010000.1	Q8WWQ2	Inactive heparanase-2 (Hpa2)	-0.784436	0.0418543
ENSGACT00000018459.1	Q6GMF8	Inactive rhomboid protein 1 (iRhom1) (Rhomboid family member 1)	-0.373761	0.0912913
ENSGACT00000003767.1	Q70EL1	Inactive ubiquitin carboxyl-terminal hydrolase 54 (Inactive ubiquitin-specific peptidase 54)	-0.609156	0.0097437
ENSGACT00000000664.1	Q3KP66	Innate immunity activator protein	-0.832564	0.0257421
ENSGACT00000007417.1	Q0IHP2	Inner centromere protein	0.220278	0.0418138
ENSGACT00000025527.1	Q9Y2U8	Inner nuclear membrane protein Man1 (LEM domain-containing protein 3)	-0.839524	0.0654623
ENSGACT00000011539.1	P37980	Inorganic pyrophosphatase (EC 3.6.1.1) (Pyrophosphate phospho-hydrolase) (PPase)	0.233389	0.0117257
ENSGACT00000023226.1	Q4R543	Inorganic pyrophosphatase (EC 3.6.1.1) (Pyrophosphate phospho-hydrolase) (PPase)	0.170712	0.0853456
ENSGACT00000019447.1	A5WVX0	Inosine triphosphate pyrophosphatase (ITPase) (Inosine triphosphatase) (EC 3.6.1.9) (Non-canonical purine NTP pyrophosphatase) (Non-standard purine NTP pyrophosphatase) (Nucleoside-triphosphate diphosphatase) (Nucleoside-triphosphate pyrophosphatase) (NTPase)	0.450675	0.00138599
ENSGACT00000007588.1	B0UXP9	Inosine-5'-monophosphate dehydrogenase 2 (IMP dehydrogenase 2) (IMPD 2) (IMPDH 2) (EC 1.1.1.205)	0.144776	0.0477724
ENSGACT00000003306.1	P20456	Inositol monophosphatase 1 (IMP 1) (IMPase 1) (EC 3.1.3.25) (D-galactose 1-phosphate phosphatase) (EC 3.1.3.94) (Inositol-1(or 4)-monophosphatase 1) (Lithium-sensitive myo-inositol monophosphatase A1)	0.348354	0.00651647
ENSGACT00000000572.1	P49442	Inositol polyphosphate 1-phosphatase (IPP) (IPPase) (EC 3.1.3.57)	-0.49153	0.0756952
ENSGACT00000022413.1	P06213	Insulin receptor (IR) (EC 2.7.10.1) (CD antigen CD220) [Cleaved into: Insulin receptor subunit alpha; Insulin receptor subunit beta]	-0.393491	0.0409634
ENSGACT00000019493.1	O73798	Insulin-like growth factor 1 receptor (xIGF-1R) (xIGFR) (EC 2.7.10.1) [Cleaved into: Insulin-like growth factor 1 receptor alpha chain; Insulin-like growth factor 1 receptor beta chain]	-0.462803	0.0846676
ENSGACT00000003280.1	B3F211	Insulin-like growth factor-binding protein 2-B (IGF-binding protein 2-B) (IGFBP-2-B) (IGFBP-2b)	-0.715702	0.0119353
ENSGACT00000003283.1	Q07079	Insulin-like growth factor-binding protein 5 (IBP-5) (IGF-binding protein 5) (IGFBP-5)	-0.483001	0.0220813
ENSGACT00000014167.1	Q05718	Insulin-like growth factor-binding protein 6 (IBP-6) (IGF-binding protein 6) (IGFBP-6)	-0.260315	0.0680786
ENSGACT00000023214.1	Q6IQU7	Integrator complex subunit 12 (Int12)	0.245612	0.0936168
ENSGACT00000023278.1	Q8CHT3	Integrator complex subunit 5 (Int5)	-1.04604	0.0115228
ENSGACT00000006497.1	Q8K114	Integrator complex subunit 9 (Int9)	0.223972	0.0830119
ENSGACT00000021455.1	P56199	Integrin alpha-1 (CD49 antigen-like family member A) (Laminin and collagen receptor) (VLA-1) (CD antigen CD49a)	-0.489648	0.0665964
ENSGACT00000009279.1	Q13683	Integrin alpha-7 [Cleaved into: Integrin alpha-7 heavy chain; Integrin alpha-7 light chain; Integrin alpha-7 70 kDa form]	-0.746292	0.0476366
ENSGACT00000011588.1	P26009	Integrin alpha-8 [Cleaved into: Integrin alpha-8 heavy chain; Integrin alpha-8 light chain]	-0.461068	0.0752385
ENSGACT00000010312.1	P11215	Integrin alpha-M (CD11 antigen-like family member B) (CR-3 alpha chain) (Cell surface glycoprotein MAC-1 subunit alpha) (Leukocyte adhesion receptor MO1) (Neutrophil adherence receptor) (CD antigen CD11b)	-0.284202	0.0627025
ENSGACT00000006704.2	Q64632	Integrin beta-4 (GP150) (CD antigen CD104)	-0.335035	0.0715239
ENSGACT00000027286.1	Q3SWY2	Integrin-linked protein kinase (EC 2.7.11.1)	-0.668738	0.0401726
ENSGACT00000001997.1	V5JFY4	Interferon alpha/beta receptor 2 (Type I interferon receptor 2)	0.755352	0.0118679
ENSGACT00000027655.1	Q90876	Interferon regulatory factor 1 (IRF-1)	0.263336	0.0697786
ENSGACT00000019385.1	Q9D8C4	Interferon-induced 35 kDa protein homolog (IFP 35) (Ifi-35)	0.34375	0.00123483
ENSGACT00000012159.1	Q2KTC2	Interferon-induced GTP-binding protein Mx (Interferon-inducible Mx protein)	0.948188	0.000521377
ENSGACT00000012177.1	Q6PW23	Interferon-induced GTP-binding protein Mx (Interferon-inducible Mx protein)	1.29674	0.000820764
ENSGACT00000007345.1	Q8R5F7	Interferon-induced helicase C domain-containing protein 1 (EC 3.6.4.13) (Helicase with 2 CARD domains) (Helicard) (Interferon induced with helicase C domain protein 1) (Melanoma differentiation-associated protein 5) (MDA-5) (RIG-I-like receptor 2) (RLR-2)	0.359283	0.00478806
ENSGACT00000001720.1	Q8BV66	Interferon-induced protein 44 (Microtubule-associated protein 44)	0.523328	0.0814039
ENSGACT00000010585.1	Q8BV66	Interferon-induced protein 44 (Microtubule-associated protein 44)	0.544951	0.00539448
ENSGACT00000006673.1	Q5T764	Interferon-induced protein with tetratricopeptide repeats 1B (Interferon-induced protein with tetratricopeptide repeats 1-like protein)	0.990756	0.0507343
ENSGACT00000025064.1	Q5S1U6	Interferon-related developmental regulator 1	-0.954319	0.0274508
ENSGACT00000012367.1	Q61727	Interleukin-10 receptor subunit alpha (IL-10 receptor subunit alpha) (IL-10R subunit alpha) (IL-10RA) (CDw210a) (Interleukin-10 receptor subunit 1) (IL-10R subunit 1) (IL-10R1) (CD antigen CD210)	0.276833	0.0513639
ENSGACT00000021543.1	P16871	Interleukin-7 receptor subunit alpha (IL-7 receptor subunit alpha) (IL-7R subunit alpha) (IL-7R-alpha) (IL-7RA) (CDw127) (CD antigen CD127)	0.608228	0.00805443
ENSGACT00000021544.1	Q38IC7	Interleukin-7 receptor subunit alpha (IL-7 receptor subunit alpha) (IL-7R subunit alpha) (IL-7R-alpha) (IL-7RA) (IL7Ra) (CD antigen CD127)	0.627768	0.0199206
ENSGACT00000025278.1	P08317	Interleukin-8 (IL-8) (9E3) (C-X-C motif chemokine 8) (CEF-4) (Chemokine (C-X-C motif) ligand 8) (Embryo fibroblast protein 1) (EMF-1)	0.462129	0.000564294
ENSGACT00000024803.1	Q0D2I5	Intermediate filament family orphan 1 (Tumor antigen HOM-TES-103)	-0.543182	0.0621677
ENSGACT00000003635.1	Q8JIR8	Interphotoreceptor matrix proteoglycan 1 (Sialoprotein associated with cones and rods) (SPACR)	-0.931473	0.0215775
ENSGACT00000021945.1	Q1XI86	Interphotoreceptor matrix proteoglycan 2 (Sialoprotein associated with cones and rods proteoglycan) (Spacrcan)	-0.281417	0.0771058
ENSGACT00000014935.1	Q9NZM3	Intersectin-2 (SH3 domain-containing protein 1B) (SH3P18) (SH3P18-like WASP-associated protein)	-0.411521	0.0563469
ENSGACT00000018667.1	P98089	Intestinal mucin-like protein (MLP) (Fragment)	-0.680769	0.0409533
ENSGACT00000003931.1	A8WGF4	Intraflagellar transport protein 122 homolog	-0.359897	0.0859491
ENSGACT00000008010.1	Q5RHH4	Intraflagellar transport protein 172 homolog	-0.416084	0.0880703
ENSGACT00000014320.1	Q62559	Intraflagellar transport protein 52 homolog (Protein NGD5)	-0.440874	0.0557568
ENSGACT00000001805.1	Q61371	Intraflagellar transport protein 88 homolog (Recessive polycystic kidney disease protein Tg737) (Tetratricopeptide repeat protein 10) (TPR repeat protein 10) (TgN(Imorpk)737Rpw)	-0.45875	0.0525013
ENSGACT00000008216.1	Q0IHV1	Inverted formin-2	-0.34274	0.0262819
ENSGACT00000018922.3	Q80U22	Iporin (Interacting protein of Rab1) (RUN and SH3 domain-containing protein 2)	-0.443996	0.054867
ENSGACT00000022463.1	Q9D7P6	Iron-sulfur cluster assembly enzyme ISCU, mitochondrial (NifU-like N-terminal domain-containing protein) (NifU-like protein)	-0.432743	0.0762147
ENSGACT00000022066.1	Q4LDQ3	Iroquois-class homeodomain protein irx-5 (Iroquois homeobox protein 5)	-0.479977	0.0735827
ENSGACT00000014031.1	A0JME6	Isochorismatase domain-containing protein 2	0.272897	0.0682036
ENSGACT00000004040.1	P57087	Junctional adhesion molecule B (JAM-B) (Junctional adhesion molecule 2) (JAM-2) (Vascular endothelial junction-associated molecule) (VE-JAM) (CD antigen CD322)	-0.650802	0.0537681
ENSGACT00000019489.1	Q9ET80	Junctophilin-1 (JP-1) (Junctophilin type 1)	-0.695003	0.00950166
ENSGACT00000004197.1	Q9ET77	Junctophilin-3 (JP-3) (Junctophilin type 3)	-0.561033	0.0382509
ENSGACT00000010890.1	Q5RDF5	Juxtaposed with another zinc finger protein 1	-0.501836	0.0986976
ENSGACT00000005672.1	P41144	Kappa-type opioid receptor (K-OR-1) (KOR-1)	-0.524711	0.0861614
ENSGACT00000023609.1	Q3B8D5	Katanin p60 ATPase-containing subunit A-like 2 (Katanin p60 subunit A-like 2) (EC 5.6.1.1) (p60 katanin-like 2)	-0.250621	0.0949363
ENSGACT00000014036.1	Q80YG3	Kelch domain-containing protein 1	-0.350155	0.0996164
ENSGACT00000015761.1	Q6PID8	Kelch domain-containing protein 10	-0.454008	0.0771058
ENSGACT00000004824.1	Q0D2K2	Kelch-like protein 30	-0.619645	0.0706281
ENSGACT00000021335.1	Q96PQ7	Kelch-like protein 5	-0.582948	0.0580789
ENSGACT00000010655.1	Q7ZTS4	Keratin, type I cytoskeletal 18 (Cytokeratin-18) (CK-18) (Dorsal aorta proneprin kinesin-1) (DreK18) (Keratin-18) (K18)	0.555416	0.0419406
ENSGACT00000010691.1	Q7ZTS4	Keratin, type I cytoskeletal 18 (Cytokeratin-18) (CK-18) (Dorsal aorta proneprin kinesin-1) (DreK18) (Keratin-18) (K18)	0.796585	6.56082e-06
ENSGACT00000000511.1	Q9DE66	Keratocan (KTN) (Keratan sulfate proteoglycan keratocan)	0.485367	0.0783241
ENSGACT00000026703.1	Q8VCX6	KICSTOR complex protein kaptin	0.20121	0.0989363
ENSGACT00000010235.1	Q96J84	Kin of IRRE-like protein 1 (Kin of irregular chiasm-like protein 1) (Nephrin-like protein 1)	-0.464077	0.0389993
ENSGACT00000026878.1	Q8IVT5	Kinase suppressor of Ras 1	-0.303406	0.0537681
ENSGACT00000000405.1	O60282	Kinesin heavy chain isoform 5C (Kinesin heavy chain neuron-specific 2)	-0.550132	0.0910806
ENSGACT00000011265.1	Q9H1H9	Kinesin-like protein KIF13A (Kinesin-like protein RBKIN)	-0.589029	0.0548693
ENSGACT00000009580.1	O60333	Kinesin-like protein KIF1B (Klp)	-0.364331	0.0621677
ENSGACT00000013598.1	Q96Q89	Kinesin-like protein KIF20B (Cancer/testis antigen 90) (CT90) (Kinesin family member 20B) (Kinesin-related motor interacting with PIN1) (M-phase phosphoprotein 1) (MPP1)	0.447252	0.00778018
ENSGACT00000012736.1	Q7Z4S6	Kinesin-like protein KIF21A (Kinesin-like protein KIF2) (Renal carcinoma antigen NY-REN-62)	-0.3941	0.0040567
ENSGACT00000022396.1	Q02241	Kinesin-like protein KIF23 (Kinesin-like protein 5) (Mitotic kinesin-like protein 1)	0.499253	0.058593
ENSGACT00000021064.1	Q58G59	Kinesin-like protein kif7 (Kinesin-like protein costal2)	-0.399258	0.0741067
ENSGACT00000014685.1	Q7ZW63	Kinetochore protein Nuf2 (Cell division cycle-associated protein 1)	0.277039	0.0827544
ENSGACT00000008933.1	Q503N2	Kinetochore protein Spc24	0.383944	0.0119353
ENSGACT00000010043.1	Q8NG31	Kinetochore scaffold 1 (ALL1-fused gene from chromosome 15q14 protein) (AF15q14) (Bub-linking kinetochore protein) (Blinkin) (Cancer susceptibility candidate gene 5 protein) (Cancer/testis antigen 29) (CT29) (Kinetochore-null protein 1) (Protein CASC5) (Protein D40/AF15q14)	0.244085	0.0468297
ENSGACT00000012381.1	Q95N18	Kit ligand (Mast cell growth factor) (MGF) (Stem cell factor) (SCF) (c-Kit ligand) [Cleaved into: Soluble KIT ligand (sKITLG)]	-0.544707	0.0660608
ENSGACT00000027226.1	O35082	Klotho (EC 3.2.1.31) [Cleaved into: Klotho peptide]	-0.554108	0.0771017
ENSGACT00000010886.1	Q9Z1P7	KN motif and ankyrin repeat domain-containing protein 3 (Ankyrin repeat domain-containing protein 47)	-0.374007	0.00123483
ENSGACT00000001797.1	O43291	Kunitz-type protease inhibitor 2 (Hepatocyte growth factor activator inhibitor type 2) (HAI-2) (Placental bikunin)	-0.729209	0.0255437
ENSGACT00000023670.1	Q8R426	Kv channel-interacting protein 1 (KChIP1) (A-type potassium channel modulatory protein 1) (Potassium channel-interacting protein 1)	-0.630462	0.0476097
ENSGACT00000005425.1	Q4R1H1	L-dopachrome tautomerase (DCT) (DT) (EC 5.3.3.12) (L-dopachrome Delta-isomerase) (Tyrosinase-related protein 2) (TRP-2) (TRP2)	-0.500684	0.0786953
ENSGACT00000010591.1	Q8N0W3	L-fucose kinase (Fucokinase) (EC 2.7.1.52)	-0.273033	0.0848931
ENSGACT00000002167.1	Q6A0A2	La-related protein 4B (La ribonucleoprotein domain family member 4B) (La ribonucleoprotein domain family member 5) (La-related protein 5)	-0.766819	0.0180906
ENSGACT00000023213.1	Q92615	La-related protein 4B (La ribonucleoprotein domain family member 4B) (La ribonucleoprotein domain family member 5) (La-related protein 5)	-0.323361	0.0989434
ENSGACT00000001126.1	P81018	Ladderlectin	0.791699	0.0892591
ENSGACT00000024692.1	P81018	Ladderlectin	0.69222	0.0637538
ENSGACT00000001786.1	Q9Y2S2	Lambda-crystallin homolog (EC 1.1.1.45) (L-gulonate 3-dehydrogenase) (Gul3DH)	0.219405	0.0333985
ENSGACT00000017627.1	Q16787	Laminin subunit alpha-3 (Epiligrin 170 kDa subunit) (E170) (Epiligrin subunit alpha) (Kalinin subunit alpha) (Laminin-5 subunit alpha) (Laminin-6 subunit alpha) (Laminin-7 subunit alpha) (Nicein subunit alpha)	-0.318969	0.097875
ENSGACT00000008451.1	Q16363	Laminin subunit alpha-4 (Laminin-14 subunit alpha) (Laminin-8 subunit alpha) (Laminin-9 subunit alpha)	-0.309862	0.096495
ENSGACT00000013805.1	O15230	Laminin subunit alpha-5 (Laminin-10 subunit alpha) (Laminin-11 subunit alpha) (Laminin-15 subunit alpha)	-0.455117	0.0786953
ENSGACT00000002199.1	Q8HZI9	Laminin subunit gamma-2 (Epiligrin subunit gamma) (Kalinin subunit gamma) (Laminin-5 subunit gamma) (Nicein subunit gamma)	-0.476626	0.0715337
ENSGACT00000005488.1	Q1JPY5	Lanosterol 14-alpha demethylase (LDM) (EC 1.14.14.154) (Cytochrome P450 family member 51) (CYP51) (Sterol 14-alpha demethylase)	-0.496385	0.0515504
ENSGACT00000023350.1	Q66PG1	LARGE xylosyl- and glucuronyltransferase 2 (EC 2.4.-.-) (Glycosyltransferase-like 1B) [Includes: Xylosyltransferase LARGE2 (EC 2.4.2.-); Beta-1,3-glucuronyltransferase LARGE2 (EC 2.4.1.-)]	-0.590725	0.0633431
ENSGACT00000012064.1	Q7T3E4	Lariat debranching enzyme (EC 3.1.-.-)	0.206845	0.0991566
ENSGACT00000002963.1	Q00918	Latent-transforming growth factor beta-binding protein 1 (LTBP-1) (Transforming growth factor beta-1-binding protein 1) (TGF-beta-1-BP-1) (Transforming growth factor beta-1-masking protein large subunit)	-1.13304	0.000133247
ENSGACT00000018777.1	Q02988	Lectin	-0.691295	0.00131145
ENSGACT00000000337.1	Q8BMN4	Leishmanolysin-like peptidase (EC 3.4.24.-)	-0.56362	0.0756952
ENSGACT00000014290.1	Q28EM8	LETM1 domain-containing protein 1	-0.721544	0.0690399
ENSGACT00000006203.1	Q96II8	Leucine-rich repeat and calponin homology domain-containing protein 3	-0.290743	0.0945561
ENSGACT00000022510.1	Q6NRC9	Leucine-rich repeat and coiled-coil domain-containing protein 1	0.188952	0.056318
ENSGACT00000017767.1	A8WGA3	Leucine-rich repeat and fibronectin type III domain-containing protein 1-like protein	-0.686093	0.0818509
ENSGACT00000024750.1	A6QLV3	Leucine-rich repeat protein SHOC-2 (Protein soc-2 homolog) (Protein sur-8 homolog)	-0.305359	0.0680012
ENSGACT00000012683.1	Q5S007	Leucine-rich repeat serine/threonine-protein kinase 2 (EC 2.7.11.1) (Dardarin)	-0.638027	0.00839293
ENSGACT00000006636.1	Q8BLU0	Leucine-rich repeat transmembrane protein FLRT2 (Fibronectin leucine rich transmembrane protein 2)	-0.4641	0.0420583
ENSGACT00000001390.1	Q8VDB8	Leucine-rich repeat-containing protein 2	-0.591311	0.0462369
ENSGACT00000019486.1	Q86X40	Leucine-rich repeat-containing protein 28	-0.430447	0.0741547
ENSGACT00000009070.1	Q5EAD8	Leucine-rich repeat-containing protein 51	-1.10213	0.00302837
ENSGACT00000013939.1	Q0VAA2	Leucine-rich repeat-containing protein 74A (Leucine-rich repeat-containing protein 74)	-0.683118	0.0504881
ENSGACT00000013573.1	O88803	Leukocyte cell-derived chemotaxin-2 (LECT-2) (Chondromodulin II) (ChM-II)	1.34883	0.0617015
ENSGACT00000002460.1	P05619	Leukocyte elastase inhibitor (LEI) (Serpin B1)	0.567455	0.00625247
ENSGACT00000000877.1	P09960	Leukotriene A-4 hydrolase (LTA-4 hydrolase) (EC 3.3.2.6) (Leukotriene A(4) hydrolase)	-0.211952	0.0735827
ENSGACT00000022074.2	Q9UPQ0	LIM and calponin homology domains-containing protein 1	-0.54937	0.0247129
ENSGACT00000000778.1	B0KYV5	LIM domain and actin-binding protein 1 (Epithelial protein lost in neoplasm)	0.455692	0.0166435
ENSGACT00000008699.1	Q5RBW7	LIM domain only protein 3 (LMO-3)	-0.725425	0.0788875
ENSGACT00000004548.1	Q801P0	LIM domain transcription factor LMO4-B (LIM domain only protein 4-B) (LMO-4-B)	-0.517299	0.000907485
ENSGACT00000015284.1	Q9JKS4	LIM domain-binding protein 3 (Protein cypher) (Protein oracle) (Z-band alternatively spliced PDZ-motif protein)	-0.593569	0.062372
ENSGACT00000009416.1	G5E5X0	LIM domain-containing protein 1	-0.554871	0.056719
ENSGACT00000015478.1	Q04650	LIM homeobox transcription factor 1-alpha (LIM/homeobox protein LMX1A) (LIM/homeobox protein 1) (LMX-1)	-0.603916	0.0535161
ENSGACT00000026882.1	Q90476	LIM/homeobox protein Lhx1 (LIM homeobox protein 1) (Homeobox protein Lim-1)	-0.70094	0.0739925
ENSGACT00000015925.1	P53413	LIM/homeobox protein LMX-1.2 (Homeobox protein LMX-1) (LIM/homeobox protein 1) (LMX)	-0.627475	0.0248104
ENSGACT00000017136.1	Q0P4Y8	Lipase maturation factor 2	-0.93619	0.0617015
ENSGACT00000008276.1	Q2TBI0	Lipopolysaccharide-binding protein (LBP)	0.463417	0.00011494
ENSGACT00000008664.2	C8YR32	Lipoxygenase homology domain-containing protein 1	-0.524825	0.0784489
ENSGACT00000021328.1	Q8IVV2	Lipoxygenase homology domain-containing protein 1	-0.607865	0.0653067
ENSGACT00000026468.1	Q8BSS9	Liprin-alpha-2 (Protein tyrosine phosphatase receptor type f polypeptide-interacting protein alpha-2) (PTPRF-interacting protein alpha-2)	-0.586939	0.0850749
ENSGACT00000015605.1	Q86W92	Liprin-beta-1 (Protein tyrosine phosphatase receptor type f polypeptide-interacting protein-binding protein 1) (PTPRF-interacting protein-binding protein 1) (hSGT2)	-0.290318	0.0739925
ENSGACT00000024515.1	Q9QUJ7	Long-chain-fatty-acid--CoA ligase 4 (EC 6.2.1.3) (Long-chain acyl-CoA synthetase 4) (LACS 4) (mACS4)	-0.479159	0.0698929
ENSGACT00000015749.1	P42839	Low affinity vacuolar monovalent cation/H(+) antiporter (Vacuolar Na(+)/H(+) exchanger)	-0.325215	0.00163537
ENSGACT00000019047.1	P31579	Low choriolytic enzyme (EC 3.4.24.66) (Choriolysin L) (Hatching enzyme zinc-protease subunit LCE)	-0.287659	0.0499645
ENSGACT00000019050.1	P31579	Low choriolytic enzyme (EC 3.4.24.66) (Choriolysin L) (Hatching enzyme zinc-protease subunit LCE)	-0.423415	0.0158966
ENSGACT00000015158.1	P24666	Low molecular weight phosphotyrosine protein phosphatase (LMW-PTP) (LMW-PTPase) (EC 3.1.3.48) (Adipocyte acid phosphatase) (Low molecular weight cytosolic acid phosphatase) (EC 3.1.3.2) (Red cell acid phosphatase 1)	0.446775	0.0195404
ENSGACT00000009631.1	Q86VZ4	Low-density lipoprotein receptor-related protein 11 (LRP-11)	-0.589054	0.0115347
ENSGACT00000010024.1	Q9NZR2	Low-density lipoprotein receptor-related protein 1B (LRP-1B) (Low-density lipoprotein receptor-related protein-deleted in tumor) (LRP-DIT)	-0.456425	0.0779856
ENSGACT00000016484.1	A1L243	LRP chaperone MESD (LDLR chaperone MESD) (Mesoderm development candidate 2) (Mesoderm development protein)	0.172341	0.0715239
ENSGACT00000027676.1	Q60787	Lymphocyte cytosolic protein 2 (SH2 domain-containing leukocyte protein of 76 kDa) (SLP-76 tyrosine phosphoprotein) (SLP76)	-0.410341	0.0999336
ENSGACT00000005140.1	Q9NRZ9	Lymphoid-specific helicase (EC 3.6.4.-) (Proliferation-associated SNF2-like protein) (SWI/SNF2-related matrix-associated actin-dependent regulator of chromatin subfamily A member 6)	0.236789	0.0107204
ENSGACT00000009212.1	Q6DHU8	Lymphokine-activated killer T-cell-originated protein kinase homolog (EC 2.7.12.2) (PDZ-binding kinase)	0.335939	0.00417201
ENSGACT00000004752.1	P61125	Lymphotoxin-alpha (LT-alpha) (TNF-beta) (Tumor necrosis factor ligand superfamily member 1)	-0.632778	0.0683881
ENSGACT00000023662.1	B5X8M4	Lys-63-specific deubiquitinase BRCC36 (EC 3.4.19.-) (BRCA1-A complex subunit BRCC36) (BRCA1/BRCA2-containing complex subunit 3) (BRCA1/BRCA2-containing complex subunit 36) (BRISC complex subunit BRCC36)	0.358557	0.0271961
ENSGACT00000019913.1	O15550	Lysine-specific demethylase 6A (EC 1.14.11.-) (Histone demethylase UTX) (Ubiquitously-transcribed TPR protein on the X chromosome) (Ubiquitously-transcribed X chromosome tetratricopeptide repeat protein)	-0.328215	0.0968715
ENSGACT00000019806.1	Q6DEF4	LysM and putative peptidoglycan-binding domain-containing protein 2	-0.223203	0.00533018
ENSGACT00000008762.1	Q1LWG4	Lysophosphatidylcholine acyltransferase 1 (LPC acyltransferase 1) (LPCAT-1) (LysoPC acyltransferase 1) (EC 2.3.1.23) (1-acylglycerophosphocholine O-acyltransferase) (1-alkylglycerophosphocholine O-acetyltransferase) (EC 2.3.1.67) (Acetyl-CoA:lyso-platelet-activating factor acetyltransferase) (Acetyl-CoA:lyso-PAF acetyltransferase) (Lyso-PAF acetyltransferase) (LysoPAFAT) (Acyltransferase-like 2)	-0.487418	0.0444472
ENSGACT00000013219.1	P38571	Lysosomal acid lipase/cholesteryl ester hydrolase (Acid cholesteryl ester hydrolase) (LAL) (EC 3.1.1.13) (Cholesteryl esterase) (Lipase A) (Sterol esterase)	0.21398	0.0722039
ENSGACT00000018688.1	P20611	Lysosomal acid phosphatase (LAP) (EC 3.1.3.2)	0.269525	0.097875
ENSGACT00000005604.2	Q9TTK4	Lysosomal-trafficking regulator	-0.26486	0.0801339
ENSGACT00000021558.1	Q14108	Lysosome membrane protein 2 (85 kDa lysosomal membrane sialoglycoprotein) (LGP85) (CD36 antigen-like 2) (Lysosome membrane protein II) (LIMP II) (Scavenger receptor class B member 2) (CD antigen CD36)	-0.298839	0.0739835
ENSGACT00000018284.1	O35114	Lysosome membrane protein 2 (85 kDa lysosomal membrane sialoglycoprotein) (LGP85) (Lysosome membrane protein II) (LIMP II) (Scavenger receptor class B member 2)	-0.25786	0.0335247
ENSGACT00000026197.1	Q02173	M-protein, striated muscle	-0.482943	0.0674795
ENSGACT00000024821.1	Q96C86	m7GpppX diphosphatase (EC 3.6.1.59) (DCS-1) (Decapping scavenger enzyme) (Hint-related 7meGMP-directed hydrolase) (Histidine triad nucleotide-binding protein 5) (Histidine triad protein member 5) (HINT-5) (Scavenger mRNA-decapping enzyme DcpS)	0.25882	0.0215672
ENSGACT00000023841.1	P79750	Macrophage colony-stimulating factor 1 receptor 1 (CSF-1-R 1) (EC 2.7.10.1)	-0.516787	0.0882845
ENSGACT00000027705.1	Q8UVR8	Macrophage colony-stimulating factor 1 receptor 2 (CSF-1-R 2) (EC 2.7.10.1)	0.69198	2.67139e-09
ENSGACT00000022556.1	P22897	Macrophage mannose receptor 1 (MMR) (C-type lectin domain family 13 member D) (C-type lectin domain family 13 member D-like) (Human mannose receptor) (hMR) (Macrophage mannose receptor 1-like protein 1) (CD antigen CD206)	0.264775	0.0433778
ENSGACT00000005379.1	Q61830	Macrophage mannose receptor 1 (MMR) (CD antigen CD206)	-0.368204	0.00317084
ENSGACT00000022559.1	Q61830	Macrophage mannose receptor 1 (MMR) (CD antigen CD206)	0.370946	0.0679731
ENSGACT00000023656.1	Q1ZZU7	Macrophage migration inhibitory factor (MIF) (EC 5.3.2.1) (L-dopachrome isomerase) (L-dopachrome tautomerase) (EC 5.3.3.12) (Phenylpyruvate tautomerase)	0.391508	0.0151468
ENSGACT00000001965.1	Q9WUB9	Macrophage receptor MARCO (Macrophage receptor with collagenous structure)	0.429989	0.0009639
ENSGACT00000009716.1	Q5RBP9	Macrophage-expressed gene 1 protein (Macrophage gene 1 protein) (Mpg-1)	0.406469	0.0715239
ENSGACT00000009169.1	Q13368	MAGUK p55 subfamily member 3 (Discs large homolog 3) (Protein MPP3)	-0.555934	0.0423367
ENSGACT00000002201.1	Q6P0D7	MAGUK p55 subfamily member 7 (Protein humpback)	-0.488641	0.0492512
ENSGACT00000016556.1	A9JTG4	Major facilitator superfamily domain-containing protein 4B	-0.654346	0.0994357
ENSGACT00000002491.1	Q95460	Major histocompatibility complex class I-related gene protein (MHC class I-related gene protein) (Class I histocompatibility antigen-like protein)	0.70103	0.000462191
ENSGACT00000005260.1	Q5VYJ5	MAM and LDL-receptor class A domain-containing protein 1	-0.7262	0.0508642
ENSGACT00000003727.1	P49138	MAP kinase-activated protein kinase 2 (MAPK-activated protein kinase 2) (MAPKAP kinase 2) (MAPKAP-K2) (MAPKAPK-2) (MK-2) (MK2) (EC 2.7.11.1)	-0.727877	0.0550493
ENSGACT00000001064.1	Q66H84	MAP kinase-activated protein kinase 3 (MAPK-activated protein kinase 3) (MAPKAP kinase 3) (MAPKAP-K3) (MAPKAPK-3) (MK-3) (EC 2.7.11.1)	-0.370587	0.0230871
ENSGACT00000015751.1	Q66JF3	MAP kinase-interacting serine/threonine-protein kinase 1 (EC 2.7.11.1) (MAP kinase signal-integrating kinase 1) (MAPK signal-integrating kinase 1) (Mnk1)	-0.458347	0.0511777
ENSGACT00000009915.1	Q6PD99	MARCKS-related protein 1-A (MARCKS-like protein 1-A) (MARCKS-like protein 1-B)	0.280084	0.025115
ENSGACT00000020588.1	Q3UZP0	MARVEL domain-containing protein 2 (Tricellulin)	-0.616403	0.0418138
ENSGACT00000018616.1	P50281	Matrix metalloproteinase-14 (MMP-14) (EC 3.4.24.80) (MMP-X1) (Membrane-type matrix metalloproteinase 1) (MT-MMP 1) (MTMMP1) (Membrane-type-1 matrix metalloproteinase) (MT1-MMP) (MT1MMP)	0.338287	0.0063916
ENSGACT00000020102.1	Q9NR99	Matrix-remodeling-associated protein 5 (Adhesion protein with leucine-rich repeats and immunoglobulin domains related to perlecan) (Adlican)	0.763724	0.0569257
ENSGACT00000024790.1	P50541	Max-interacting protein 1 (Max interactor 1)	0.382174	0.0654843
ENSGACT00000009230.1	Q96DY7	Mdm2-binding protein (hMTBP)	-0.401733	0.0778047
ENSGACT00000011908.1	Q0VIA1	Mediator of RNA polymerase II transcription subunit 10 (Mediator complex subunit 10) (Protein tennis match)	0.185334	0.0582155
ENSGACT00000018458.1	Q7T3H7	Mediator of RNA polymerase II transcription subunit 18 (Mediator complex subunit 18)	0.315531	0.0181829
ENSGACT00000020531.1	Q90YL3	Mediator of RNA polymerase II transcription subunit 26 (Cofactor required for Sp1 transcriptional activation subunit 7) (CRSP complex subunit 7) (Mediator complex subunit 26)	0.481014	0.08436
ENSGACT00000014138.1	Q6PFL0	Mediator of RNA polymerase II transcription subunit 27 (Cofactor required for Sp1 transcriptional activation subunit 8) (CRSP complex subunit 8) (Mediator complex subunit 27)	0.221875	0.0318212
ENSGACT00000024488.1	Q7ZV35	Mediator of RNA polymerase II transcription subunit 7 (Cofactor required for Sp1 transcriptional activation subunit 9) (CRSP complex subunit 9) (Mediator complex subunit 7)	0.231156	0.0447423
ENSGACT00000012186.1	B0BMX9	Meiosis-specific with OB domain-containing protein (EC 3.1.-.-)	-0.497757	0.0794781
ENSGACT00000022239.1	Q8K396	Meiotic nuclear division protein 1 homolog	-0.400082	0.0654447
ENSGACT00000001943.1	P08582	Melanotransferrin (Melanoma-associated antigen p97) (CD antigen CD228)	0.455483	0.0832881
ENSGACT00000027283.1	P51049	Melatonin receptor type 1B-B (Mel-1B-R-B) (Mel1b receptor B) (Melatonin receptor Mel1b Z2.6-4) (zMel1b-1)	-0.580748	0.0525126
ENSGACT00000002205.1	Q6ZVX9	Membrane progestin receptor epsilon (mPR epsilon) (Membrane progesterone P4 receptor epsilon) (Membrane progesterone receptor epsilon) (Progesterone and adipoQ receptor family member 9) (Progestin and adipoQ receptor family member 9) (Progestin and adipoQ receptor family member IX)	-0.519584	0.084238
ENSGACT00000017554.1	Q1LVN1	Membrane protein FAM174B	-0.646142	0.0750981
ENSGACT00000017836.2	Q8VHK5	Membrane protein MLC1	-0.611995	0.00418935
ENSGACT00000016106.1	O88382	Membrane-associated guanylate kinase, WW and PDZ domain-containing protein 2 (Atrophin-1-interacting protein 1) (AIP-1) (Membrane-associated guanylate kinase inverted 2) (MAGI-2) (Synaptic-scaffolding molecule) (S-SCAM)	-0.457749	0.0966891
ENSGACT00000027218.1	A4IFN2	Mesenteric estrogen-dependent adipogenesis protein	-0.386533	0.0111231
ENSGACT00000011600.1	P47743	Metabotropic glutamate receptor 8 (mGluR8)	-0.879251	0.0262819
ENSGACT00000014645.1	P16368	Metalloproteinase inhibitor 2 (Collagenase inhibitor) (Tissue inhibitor of metalloproteinases 2) (TIMP-2)	1.22653	2.82264e-11
ENSGACT00000004005.1	Q9WUC6	Metalloproteinase inhibitor 2 (Tissue inhibitor of metalloproteinases 2) (TIMP-2)	-0.384051	0.00157244
ENSGACT00000008837.1	O43312	Metastasis suppressor protein 1 (Metastasis suppressor YGL-1) (Missing in metastasis protein)	-0.555447	0.0430679
ENSGACT00000004142.1	Q4R3I0	Metaxin-1 (Mitochondrial outer membrane import complex protein 1)	0.209498	0.0164259
ENSGACT00000004212.1	Q6PHD9	Methanethiol oxidase (MTO) (EC 1.8.3.4) (Selenium-binding protein 1)	-0.354325	0.0459865
ENSGACT00000015753.1	Q802G6	Methionine-R-sulfoxide reductase B1-A (MsrB) (MsrB1-A) (EC 1.8.4.12) (EC 1.8.4.14) (Selenoprotein X-A) (SePR) (SelX-A)	-0.164514	0.0924969
ENSGACT00000025524.1	Q8BU85	Methionine-R-sulfoxide reductase B3, mitochondrial (MsrB3) (EC 1.8.4.12) (EC 1.8.4.14)	-0.259846	0.0671052
ENSGACT00000018818.1	Q96DP5	Methionyl-tRNA formyltransferase, mitochondrial (MtFMT) (EC 2.1.2.9)	0.289493	0.0159138
ENSGACT00000016882.1	O95983	Methyl-CpG-binding domain protein 3 (Methyl-CpG-binding protein MBD3)	-0.501867	0.0591075
ENSGACT00000001277.1	Q6NUD0	Methylosome protein 50 (MEP-50) (WD repeat-containing protein 77)	0.321797	0.0247129
ENSGACT00000017550.1	P35521	Methylosome subunit pICln (Chloride channel, nucleotide sensitive 1A) (Chloride conductance regulatory protein ICln) (I(Cln))	0.141192	0.0944979
ENSGACT00000018856.1	Q6SKR2	Methyltransferase N6AMT1 (HemK methyltransferase family member 2) (Methylarsonite methyltransferase N6AMT1) (EC 2.1.1.-) (N(6)-adenine-specific DNA methyltransferase 1) (EC 2.1.1.72) (Protein N(5)-glutamine methyltransferase) (EC 2.1.1.-)	0.250114	0.056318
ENSGACT00000007641.1	Q5JXM2	Methyltransferase-like protein 24 (EC 2.1.1.-)	-0.478729	0.0687953
ENSGACT00000006757.1	Q9NRN9	Methyltransferase-like protein 5 (EC 2.1.1.-)	0.199553	0.0423367
ENSGACT00000002223.1	Q6AXU8	Methyltransferase-like protein 6 (EC 2.1.1.-)	0.400052	0.00219053
ENSGACT00000009748.1	Q8N3F8	MICAL-like protein 1 (Molecule interacting with Rab13) (MIRab13)	-0.417672	0.000241603
ENSGACT00000022012.1	Q9Y4B5	Microtubule cross-linking factor 1 (Coiled-coil domain-containing protein 165) (PAR-1-interacting protein) (SOGA family member 2)	-0.735257	0.0591312
ENSGACT00000021069.1	P46821	Microtubule-associated protein 1B (MAP-1B) [Cleaved into: MAP1B heavy chain; MAP1 light chain LC1]	-0.370459	0.0682036
ENSGACT00000012923.1	Q66K74	Microtubule-associated protein 1S (MAP-1S) (BPY2-interacting protein 1) (Microtubule-associated protein 8) (Variable charge Y chromosome 2-interacting protein 1) (VCY2-interacting protein 1) (VCY2IP-1) [Cleaved into: MAP1S heavy chain; MAP1S light chain]	-0.518427	0.00163537
ENSGACT00000011412.1	Q6AX33	Microtubule-associated serine/threonine-protein kinase 3 (EC 2.7.11.1)	-0.308457	0.0608438
ENSGACT00000020517.1	Q6AX33	Microtubule-associated serine/threonine-protein kinase 3 (EC 2.7.11.1)	-0.613977	0.0424904
ENSGACT00000024632.1	A0JMQ7	Microtubule-associated tumor suppressor 1 homolog A (Mitochondrial tumor suppressor 1 homolog A)	-0.425014	0.0958058
ENSGACT00000003828.1	Q4G0Z9	Minichromosome maintenance domain-containing protein 2 (MCM domain-containing protein 2)	-1.11247	0.0315654
ENSGACT00000005705.1	Q8TD10	Mirror-image polydactyly gene 1 protein	-0.201204	0.0850813
ENSGACT00000011305.1	Q6P0N0	Mis18-binding protein 1 (Kinetochore-associated protein KNL-2 homolog) (HsKNL-2) (P243)	0.239447	0.0204642
ENSGACT00000021978.1	Q52MA5	Mitochondrial dynamics protein MID51 (Mitochondrial dynamics protein of 51 kDa homolog) (Mitochondrial elongation factor 1) (Smith-Magenis syndrome chromosomal region candidate gene 7 protein-like)	-0.54937	0.0404252
ENSGACT00000013783.1	Q6GPY0	Mitochondrial import inner membrane translocase subunit Tim13-A	0.427303	0.0131752
ENSGACT00000003518.1	Q5XKA2	Mitochondrial import inner membrane translocase subunit Tim21 (TIM21-like protein, mitochondrial)	0.404112	0.000461499
ENSGACT00000000624.1	Q9BSF4	Mitochondrial import inner membrane translocase subunit Tim29 (TIM29)	0.306153	0.0245052
ENSGACT00000005279.1	Q5ZIR8	Mitochondrial import inner membrane translocase subunit Tim9	0.381161	0.00671272
ENSGACT00000004488.1	Q6P825	Mitochondrial import receptor subunit TOM40 homolog (Translocase of outer membrane 40 kDa subunit homolog)	0.293255	0.0418543
ENSGACT00000018467.1	Q10713	Mitochondrial-processing peptidase subunit alpha (Alpha-MPP) (P-55)	0.155857	0.0993086
ENSGACT00000013077.1	Q811U4	Mitofusin-1 (EC 3.6.5.-) (Transmembrane GTPase MFN1)	-0.471465	0.0739835
ENSGACT00000020356.1	Q9ESL4	Mitogen-activated protein kinase kinase kinase 20 (EC 2.7.11.25) (Human cervical cancer suppressor gene 4 protein) (HCCS-4) (Leucine zipper- and sterile alpha motif kinase ZAK) (Leucine zipper- and sterile alpha motif-containing kinase) (MLK-like mitogen-activated protein triple kinase) (Mitogen-activated protein kinase kinase kinase MLT) (Mixed lineage kinase-related kinase) (MLK-related kinase)…	-0.767842	0.00965813
ENSGACT00000018175.1	O95382	Mitogen-activated protein kinase kinase kinase 6 (EC 2.7.11.25) (Apoptosis signal-regulating kinase 2)	-0.595732	0.0897456
ENSGACT00000007146.1	Q568H3	Mitotic spindle assembly checkpoint protein MAD2B (Mitotic arrest deficient 2-like protein 2) (MAD2-like protein 2)	0.209435	0.0507711
ENSGACT00000013080.1	P0C8Y1	Mitotic-spindle organizing protein 1 (Mitotic-spindle organizing protein associated with a ring of gamma-tubulin 1)	0.231242	0.0257235
ENSGACT00000015739.1	B4F753	Monoacylglycerol lipase ABHD12 (EC 3.1.1.23) (Abhydrolase domain-containing protein 12)	-0.409022	0.0747837
ENSGACT00000022337.1	O35182	Mothers against decapentaplegic homolog 6 (MAD homolog 6) (Mothers against DPP homolog 6) (Mad homolog 7) (SMAD family member 6) (SMAD 6) (Smad6)	-0.372659	0.051931
ENSGACT00000007088.1	Q96T58	Msx2-interacting protein (SMART/HDAC1-associated repressor protein) (SPEN homolog)	-0.144479	0.0767582
ENSGACT00000017730.1	Q6P9S0	MTSS1-like protein	-0.412919	0.0200385
ENSGACT00000025226.1	Q7Z5P9	Mucin-19 (MUC-19)	-0.405184	0.0892591
ENSGACT00000025256.1	Q7Z5P9	Mucin-19 (MUC-19)	-0.749858	0.0352731
ENSGACT00000018648.1	Q9HC84	Mucin-5B (MUC-5B) (Cervical mucin) (High molecular weight salivary mucin MG1) (Mucin-5 subtype B, tracheobronchial) (Sublingual gland mucin)	-0.522975	0.0924969
ENSGACT00000007572.1	Q98UI9	Mucin-5B (Ovomucin, alpha-subunit)	-0.445298	0.0956457
ENSGACT00000027318.1	Q8K0H1	Multidrug and toxin extrusion protein 1 (MATE-1) (mMATE-1) (Solute carrier family 47 member 1)	-0.706415	0.0970207
ENSGACT00000014481.1	A1L1P9	Multidrug and toxin extrusion protein 1 (MATE-1) (Solute carrier family 47 member 1)	-0.818852	0.00805443
ENSGACT00000023167.1	O15440	Multidrug resistance-associated protein 5 (ATP-binding cassette sub-family C member 5) (Multi-specific organic anion transporter C) (MOAT-C) (SMRP) (pABC11)	-0.342619	0.0495259
ENSGACT00000022452.1	Q9DCG9	Multifunctional methyltransferase subunit TRM112-like protein (tRNA methyltransferase 112 homolog)	0.213292	0.034968
ENSGACT00000024864.1	Q7SXX7	Multivesicular body subunit 12A (ESCRT-I complex subunit MVB12A) (Protein FAM125A)	0.176619	0.0909946
ENSGACT00000020240.1	Q9N2A2	Muscarinic acetylcholine receptor M3	-0.758573	0.0247129
ENSGACT00000024153.1	Q8AXY6	Muscle, skeletal receptor tyrosine protein kinase (EC 2.7.10.1) (Muscle-specific tyrosine protein kinase receptor) (MuSK) (Muscle-specific kinase receptor)	-0.478753	0.0828656
ENSGACT00000019834.1	Q5ZKW9	Muscleblind-like protein 1	-0.36073	0.0247129
ENSGACT00000008139.1	O60487	Myelin protein zero-like protein 2 (Epithelial V-like antigen 1)	-0.566083	0.056318
ENSGACT00000026187.1	P55803	Myelin-oligodendrocyte glycoprotein	-0.491332	0.0715239
ENSGACT00000011189.1	Q6Q2A8	Myoblast determination protein 1 homolog (Myogenic factor 1) (TmyoD1)	-0.661332	0.0903259
ENSGACT00000005877.1	Q9ULH7	Myocardin-related transcription factor B (MRTF-B) (MKL/myocardin-like protein 2) (Megakaryoblastic leukemia 2)	-0.806039	0.0444472
ENSGACT00000005594.1	P52179	Myomesin-1 (190 kDa connectin-associated protein) (190 kDa titin-associated protein) (Myomesin family member 1)	-0.778881	0.0643382
ENSGACT00000003867.1	Q90339	Myosin heavy chain, fast skeletal muscle	-0.507625	0.0777033
ENSGACT00000013245.1	Q90339	Myosin heavy chain, fast skeletal muscle	1.31375	0.0215622
ENSGACT00000017457.1	A4FU01	Myotubularin-related protein 11 (Cisplatin resistance-associated protein) (hCRA) (Inactive phosphatidylinositol 3-phosphatase 11)	-0.393517	0.0645656
ENSGACT00000026307.1	Q9QZ08	N-acetyl-D-glucosamine kinase (N-acetylglucosamine kinase) (EC 2.7.1.59) (GlcNAc kinase)	0.549096	6.52936e-06
ENSGACT00000008286.1	Q5XIG6	N-acetylgalactosamine kinase (EC 2.7.1.157) (GalNAc kinase) (Galactokinase 2)	0.187211	0.0783259
ENSGACT00000004149.1	Q3UG98	N-acetyltransferase 9 (EC 2.3.1.-)	-0.726306	0.0859491
ENSGACT00000009233.1	Q5SPR8	N-acetyltransferase ESCO2 (EC 2.3.1.-) (Establishment of cohesion 1 homolog 2) (ECO1 homolog 2)	-0.429077	0.0687179
ENSGACT00000015863.1	Q9D7V9	N-acylethanolamine-hydrolyzing acid amidase (EC 3.5.1.-) (N-acylsphingosine amidohydrolase-like) (ASAH-like protein) [Cleaved into: N-acylethanolamine-hydrolyzing acid amidase subunit alpha; N-acylethanolamine-hydrolyzing acid amidase subunit beta]	0.307406	0.0103678
ENSGACT00000011428.1	P41227	N-alpha-acetyltransferase 10 (EC 2.3.1.255) (N-terminal acetyltransferase complex ARD1 subunit homolog A) (hARD1) (NatA catalytic subunit Naa10)	-0.481461	0.056719
ENSGACT00000010188.1	Q7T322	N-alpha-acetyltransferase 35, NatC auxiliary subunit (Embryonic growth-associated protein) (zEGAP) (Protein MAK10 homolog)	0.182526	0.0482853
ENSGACT00000025528.1	A2BIG9	N-alpha-acetyltransferase 38, NatC auxiliary subunit (LSM domain-containing protein 1)	0.326982	0.0434409
ENSGACT00000007776.1	A3KPA3	N-alpha-acetyltransferase 60 (EC 2.3.1.259) (Histone acetyltransferase type B protein 4) (HAT4) (EC 2.3.1.48) (N-acetyltransferase 15) (N-alpha-acetyltransferase F) (NatF)	1.78903	7.0297e-09
ENSGACT00000006131.1	Q17QN0	N-chimaerin (A-chimaerin) (Alpha-chimerin) (N-chimerin) (NC) (Rho GTPase-activating protein 2)	-0.486889	0.0684999
ENSGACT00000001843.1	Q13287	N-myc-interactor (Nmi) (N-myc and STAT interactor)	0.348463	0.000907485
ENSGACT00000008914.1	O94760	N(G),N(G)-dimethylarginine dimethylaminohydrolase 1 (DDAH-1) (Dimethylarginine dimethylaminohydrolase 1) (EC 3.5.3.18) (DDAHI) (Dimethylargininase-1)	-0.421088	0.0399692
ENSGACT00000000480.1			0.356241	0.0834597
ENSGACT00000000545.1			-1.08588	0.000189154
ENSGACT00000000684.1			-0.537053	0.00642736
ENSGACT00000001094.1			0.537712	0.0944979
ENSGACT00000001386.1			-0.643371	0.0383085
ENSGACT00000001858.1			-0.358652	0.0201606
ENSGACT00000001891.1			-0.296866	0.00965031
ENSGACT00000001996.1			-0.424422	0.0508653
ENSGACT00000002136.1			-0.525361	0.000550181
ENSGACT00000002398.1			0.398714	0.0042078
ENSGACT00000002760.1			0.163112	0.0651584
ENSGACT00000002798.1			-0.55959	0.0721472
ENSGACT00000002947.1			-0.444572	0.0949363
ENSGACT00000002976.1			-0.419895	0.0521365
ENSGACT00000003141.1			-0.630057	0.038768
ENSGACT00000003144.1			-0.497816	0.0665881
ENSGACT00000004002.1			-0.318954	0.0806896
ENSGACT00000004026.1			-0.38658	0.00343977
ENSGACT00000004116.1			-0.373219	0.0904914
ENSGACT00000004422.1			-0.468044	0.0977746
ENSGACT00000004535.1			-0.498889	0.0664861
ENSGACT00000004537.1			-0.611145	0.0433867
ENSGACT00000004623.1			-0.204751	0.0202105
ENSGACT00000004685.1			0.220522	0.00955693
ENSGACT00000005035.1			0.56266	0.000191843
ENSGACT00000005504.1			0.37457	0.0143867
ENSGACT00000005580.1			0.270315	0.0791994
ENSGACT00000005995.1			-0.283753	0.0602542
ENSGACT00000006001.1			0.234273	0.0812414
ENSGACT00000006199.1			0.186459	0.0735175
ENSGACT00000006231.1			-0.731334	0.0897456
ENSGACT00000006264.1			0.33355	0.0235874
ENSGACT00000007044.1			-0.47361	0.0655541
ENSGACT00000007061.1			-0.51793	0.0765764
ENSGACT00000007070.1			-1.00092	0.0100205
ENSGACT00000007399.1			-0.358715	0.0935321
ENSGACT00000007567.1			-0.261382	0.0524669
ENSGACT00000007584.1			-0.298394	0.0715239
ENSGACT00000007669.1			-0.27691	0.0614352
ENSGACT00000007743.1			-0.539202	0.0867753
ENSGACT00000007988.1			-0.357279	0.0538626
ENSGACT00000008135.1			-0.640039	0.0827529
ENSGACT00000008169.1			1.41542	0.000205133
ENSGACT00000008219.1			-0.334152	0.00642736
ENSGACT00000008252.1			-0.289155	0.0572362
ENSGACT00000008315.1			-0.273742	0.0780787
ENSGACT00000008894.1			0.602104	0.0209934
ENSGACT00000008904.1			0.941565	0.000341075
ENSGACT00000009644.1			0.24756	0.0776228
ENSGACT00000009806.1			-0.214552	0.0730061
ENSGACT00000010323.1			-0.239004	0.0854303
ENSGACT00000010467.1			0.382502	0.0217782
ENSGACT00000010534.1			-0.426611	0.0634762
ENSGACT00000010978.1			-0.299838	0.0880703
ENSGACT00000011452.1			0.332339	0.0186971
ENSGACT00000011605.1			-1.18789	0.00387202
ENSGACT00000011819.1			-0.576552	0.0229449
ENSGACT00000012057.1			0.686356	0.000204713
ENSGACT00000012202.1			0.562676	0.0103895
ENSGACT00000012438.1			-0.570099	0.039476
ENSGACT00000012484.1			-0.522848	0.0724993
ENSGACT00000012573.1			0.403499	0.0205802
ENSGACT00000012729.1			-0.539751	0.068791
ENSGACT00000012734.1			0.311442	0.0249189
ENSGACT00000012909.1			0.74829	0.015347
ENSGACT00000012916.1			0.775048	0.00625247
ENSGACT00000012939.1			-0.767333	0.0159717
ENSGACT00000013054.1			0.411654	0.0150469
ENSGACT00000013133.1			-0.741903	0.0966396
ENSGACT00000013743.1			-0.430258	0.00745144
ENSGACT00000014248.1			0.227427	0.062842
ENSGACT00000014251.1			0.575442	0.00379931
ENSGACT00000014289.1			-0.418971	0.0783259
ENSGACT00000014463.1			0.656074	1.31182e-05
ENSGACT00000015320.1			-0.397721	0.0911345
ENSGACT00000015558.1			-0.607475	0.00216792
ENSGACT00000015930.1			-0.483373	0.0839663
ENSGACT00000015949.1			-0.232075	0.0955733
ENSGACT00000016132.1			-0.256759	0.0494108
ENSGACT00000016256.1			0.342016	0.0485624
ENSGACT00000016355.1			-0.379764	0.0209934
ENSGACT00000016497.1			-0.55791	7.48997e-07
ENSGACT00000016500.1			-0.488245	0.0922057
ENSGACT00000016672.1			-0.730143	0.052982
ENSGACT00000017482.1			-0.623239	0.0794781
ENSGACT00000017621.1			-0.57471	0.0813337
ENSGACT00000017856.1			0.800841	0.0503041
ENSGACT00000017894.1			-0.538711	0.0477724
ENSGACT00000018014.1			-0.217665	0.0778047
ENSGACT00000018040.1			-0.385963	0.0794781
ENSGACT00000018867.1			-0.407068	0.0892591
ENSGACT00000019068.1			0.403575	0.00806683
ENSGACT00000019240.1			-0.532299	0.0833479
ENSGACT00000019294.1			0.660765	0.016414
ENSGACT00000019744.1			1.92192	1.55162e-05
ENSGACT00000019894.1			-0.635563	0.0869495
ENSGACT00000019972.1			-0.323978	0.0767582
ENSGACT00000020179.1			-0.794072	0.0722409
ENSGACT00000020257.1			0.336575	0.0917989
ENSGACT00000020342.1			-0.596389	0.0686443
ENSGACT00000020493.1			-0.770465	0.0561576
ENSGACT00000020598.1			-0.44552	0.0725854
ENSGACT00000020872.1			1.78829	1.96565e-06
ENSGACT00000020956.1			-0.271349	0.0456307
ENSGACT00000021171.1			-0.632049	0.0425414
ENSGACT00000021377.1			-0.641305	0.0689098
ENSGACT00000021498.1			0.370298	0.000859995
ENSGACT00000021500.1			0.386213	0.000855098
ENSGACT00000022167.1			0.461879	0.00300111
ENSGACT00000022270.1			-0.592988	0.0776141
ENSGACT00000022373.1			-0.648202	0.0662041
ENSGACT00000022896.1			-0.627222	0.0486555
ENSGACT00000022977.1			0.540212	0.00506319
ENSGACT00000023458.1			-0.670648	0.0782713
ENSGACT00000023504.1			-0.55951	0.0749175
ENSGACT00000023536.1			-0.693695	0.0383085
ENSGACT00000023827.1			-0.228374	0.0143062
ENSGACT00000023881.1			-0.536251	0.0425414
ENSGACT00000023937.1			-0.694614	0.0247107
ENSGACT00000024413.1			0.75523	7.10344e-10
ENSGACT00000024571.1			-0.64288	0.0137366
ENSGACT00000024573.1			-0.837708	0.0240263
ENSGACT00000024883.1			-0.37687	0.0685803
ENSGACT00000025052.1			-0.464961	0.000241603
ENSGACT00000025165.1			-0.409836	0.0684902
ENSGACT00000025233.1			-0.244087	0.0771058
ENSGACT00000025341.1			-0.392452	0.0020135
ENSGACT00000025347.1			-0.574293	0.0804192
ENSGACT00000025445.1			0.423527	0.0215754
ENSGACT00000025543.1			-0.439417	0.0996164
ENSGACT00000025607.1			-0.23935	0.0797691
ENSGACT00000025728.1			-0.259579	0.0936489
ENSGACT00000025732.1			-0.50298	0.0866254
ENSGACT00000025736.1			-0.542844	0.0569415
ENSGACT00000025742.1			-0.373781	0.0834597
ENSGACT00000025769.1			0.203176	0.0368939
ENSGACT00000025907.1			0.290518	0.0949363
ENSGACT00000026070.1			0.822886	1.72396e-07
ENSGACT00000026159.1			-0.413471	0.0256237
ENSGACT00000026184.1			-0.255059	0.091127
ENSGACT00000026203.1			-0.568876	0.000924138
ENSGACT00000026408.1			-0.248346	0.00235201
ENSGACT00000026489.1			-0.440523	0.0617015
ENSGACT00000026629.1			0.248846	0.0486555
ENSGACT00000026996.1			-0.556045	0.0686443
ENSGACT00000027343.1			-0.401311	0.0873803
ENSGACT00000004721.1	Q5RCF7	Na(+)/H(+) exchange regulatory cofactor NHE-RF3 (NHERF-3) (Na(+)/H(+) exchanger regulatory factor 3) (PDZ domain-containing protein 1) (Sodium-hydrogen exchanger regulatory factor 3)	-0.311142	0.085184
ENSGACT00000004194.1	Q149M9	NACHT domain- and WD repeat-containing protein 1	-0.473479	0.0744291
ENSGACT00000023077.1	O35683	NADH dehydrogenase [ubiquinone] 1 alpha subcomplex subunit 1 (Complex I-MWFE) (CI-MWFE) (NADH-ubiquinone oxidoreductase MWFE subunit)	0.146012	0.0859491
ENSGACT00000020088.1	Q95KV7	NADH dehydrogenase [ubiquinone] 1 alpha subcomplex subunit 13 (Cell death regulatory protein GRIM-19) (Complex I-B16.6) (CI-B16.6) (Gene associated with retinoic-interferon-induced mortality 19 protein) (GRIM-19) (NADH-ubiquinone oxidoreductase B16.6 subunit)	0.180009	0.0777471
ENSGACT00000009602.1	Q02366	NADH dehydrogenase [ubiquinone] 1 alpha subcomplex subunit 6 (Complex I-B14) (CI-B14) (NADH-ubiquinone oxidoreductase B14 subunit)	0.264	0.0504255
ENSGACT00000016485.1	Q0MQD0	NADH dehydrogenase [ubiquinone] 1 beta subcomplex subunit 3 (Complex I-B12) (CI-B12) (NADH-ubiquinone oxidoreductase B12 subunit)	0.250228	0.0233593
ENSGACT00000011927.1	Q0MQH5	NADH dehydrogenase [ubiquinone] iron-sulfur protein 6, mitochondrial (Complex I-13kD-A) (CI-13kD-A) (NADH-ubiquinone oxidoreductase 13 kDa-A subunit)	0.195512	0.0808853
ENSGACT00000005725.1	P28331	NADH-ubiquinone oxidoreductase 75 kDa subunit, mitochondrial (EC 1.6.99.3) (EC 7.1.1.2) (Complex I-75kD) (CI-75kD)	-0.310178	0.0770682
ENSGACT00000019609.1	P15690	NADH-ubiquinone oxidoreductase 75 kDa subunit, mitochondrial (EC 1.6.99.3) (EC 7.1.1.2) (Complex I-75kD) (CI-75kD)	-0.32307	0.0325663
ENSGACT00000027721.1	Q4JQI6	NADH-ubiquinone oxidoreductase chain 2 (EC 7.1.1.2) (NADH dehydrogenase subunit 2)	-0.175341	0.0730413
ENSGACT00000027736.1	P15957	NADH-ubiquinone oxidoreductase chain 3 (EC 7.1.1.2) (NADH dehydrogenase subunit 3)	-0.161927	0.0780258
ENSGACT00000002283.1	Q9ZZM3	NADH-ubiquinone oxidoreductase chain 5 (EC 7.1.1.2) (NADH dehydrogenase subunit 5)	-0.176058	0.0968715
ENSGACT00000006773.1	Q8BMF3	NADP-dependent malic enzyme, mitochondrial (NADP-ME) (EC 1.1.1.40) (Malic enzyme 3)	0.417016	0.00198651
ENSGACT00000019700.1	O14513	Nck-associated protein 5 (NAP-5) (Peripheral clock protein)	-0.424491	0.0912467
ENSGACT00000002428.1	Q8BZZ3	NEDD4-like E3 ubiquitin-protein ligase WWP1 (EC 2.3.2.26) (HECT-type E3 ubiquitin transferase WWP1) (WW domain-containing protein 1)	-0.260386	0.0721378
ENSGACT00000018792.1	Q4PLJ0	NEDD8 (Neddylin) (Ubiquitin-like protein Nedd8)	0.242029	0.0431913
ENSGACT00000025338.2	Q8BG30	Negative elongation factor A (NELF-A) (Wolf-Hirschhorn syndrome candidate 2 homolog) (mWHSC2)	-0.225818	0.0538663
ENSGACT00000001227.1	A0ZSK3	Neoverrucotoxin subunit alpha (NeoVTX subunit alpha)	-0.499893	0.0780258
ENSGACT00000005042.1	P0CI65	Nephrocystin-3	-0.419373	0.0941784
ENSGACT00000009922.1	Q8WXH0	Nesprin-2 (KASH domain-containing protein 2) (KASH2) (Nuclear envelope spectrin repeat protein 2) (Nucleus and actin connecting element protein) (Protein NUANCE) (Synaptic nuclear envelope protein 2) (Syne-2)	-0.792739	0.0142232
ENSGACT00000009978.1	Q8WXH0	Nesprin-2 (KASH domain-containing protein 2) (KASH2) (Nuclear envelope spectrin repeat protein 2) (Nucleus and actin connecting element protein) (Protein NUANCE) (Synaptic nuclear envelope protein 2) (Syne-2)	-0.547884	0.00906785
ENSGACT00000006737.1	C5IAW9	Netrin receptor UNC5B-b (Protein unc-5 homolog-b) (Unc-5-like protein B)	-0.772802	0.0186049
ENSGACT00000010354.1	O08747	Netrin receptor UNC5C (Protein unc-5 homolog 3) (Protein unc-5 homolog C) (Rostral cerebellar malformation protein)	-0.833885	0.0418543
ENSGACT00000017724.1	O15943	Neural-cadherin (Cadherin-N) (dN-cadherin)	-0.453954	0.0778326
ENSGACT00000003577.1	A1XQX0	Neurexin-1a (Neurexin Ia-alpha) (Neurexin-1a-alpha)	-0.432806	0.0876833
ENSGACT00000027365.1	E9Q7X7	Neurexin-2 (Neurexin II-alpha) (Neurexin-2-alpha)	-0.584534	0.0716446
ENSGACT00000017052.1	Q5R530	Neurexophilin-1	-0.587447	0.0969866
ENSGACT00000018772.1	Q6ZS30	Neurobeachin-like protein 1 (Amyotrophic lateral sclerosis 2 chromosomal region candidate gene 16 protein) (Amyotrophic lateral sclerosis 2 chromosomal region candidate gene 17 protein)	-0.493867	0.0406816
ENSGACT00000023437.2	Q09666	Neuroblast differentiation-associated protein AHNAK (Desmoyokin)	0.347218	0.0137366
ENSGACT00000026225.1	Q09666	Neuroblast differentiation-associated protein AHNAK (Desmoyokin)	-0.570936	0.0928502
ENSGACT00000004830.1	A9JTH1	Neurocalcin-delta A	-0.785481	0.0662041
ENSGACT00000003502.1	Q640K1	Neurochondrin	0.339534	0.0555185
ENSGACT00000010230.1	P12961	Neuroendocrine protein 7B2 (Secretogranin V) (Secretogranin-5) (Secretory granule endocrine protein I) [Cleaved into: N-terminal peptide; C-terminal peptide]	-0.730962	0.0460016
ENSGACT00000018493.1	A2RUV0	Neurogenic locus notch homolog protein 1 (Notch 1) [Cleaved into: Notch 1 extracellular truncation (NEXT); Notch 1 intracellular domain (NICD)]	-0.356656	0.0448537
ENSGACT00000013148.1	Q04721	Neurogenic locus notch homolog protein 2 (Notch 2) (hN2) [Cleaved into: Notch 2 extracellular truncation (N2ECD); Notch 2 intracellular domain (N2ICD)]	-0.483204	0.0540646
ENSGACT00000002681.1	Q8N2Q7	Neuroligin-1	-0.528211	0.0909213
ENSGACT00000008148.1	Q98987	Neuromodulin (Axonal membrane protein GAP-43) (Growth-associated protein 43) (Fragment)	-0.538643	0.0482825
ENSGACT00000024368.1	P18257	Neuronal acetylcholine receptor subunit non-alpha-3 (GFN-alpha-3)	-0.548743	0.0698019
ENSGACT00000001782.1	Q8BM65	Neuronal tyrosine-phosphorylated phosphoinositide-3-kinase adapter 2	-0.560919	0.0513245
ENSGACT00000011106.1	Q8QFP1	Neuronal vesicle trafficking-associated protein 1 (Neuron-specific protein family member 1) (Protein LZ1)	-0.544946	0.0418543
ENSGACT00000024743.1	Q3TRM4	Neuropathy target esterase (EC 3.1.1.5) (Patatin-like phospholipase domain-containing protein 6)	-0.376056	0.0690073
ENSGACT00000019703.1	C6K2K4	Neuropilin and tolloid-like protein 2 (Brain-specific transmembrane protein containing 2 CUB and 1 LDL-receptor class A domains protein 2)	-0.651569	0.0734104
ENSGACT00000004343.1	O77775	Neutrophil cytosol factor 2 (NCF-2) (67 kDa neutrophil oxidase factor) (Neutrophil NADPH oxidase factor 2) (p67-phox)	0.30255	0.0843253
ENSGACT00000004874.1	Q501R9	Next to BRCA1 gene 1 protein (Neighbor of BRCA1 gene 1 protein)	-0.292087	0.062372
ENSGACT00000018150.1	Q9BE45	NF-kappa-B inhibitor zeta (I-kappa-B-zeta) (IkB-zeta) (IkappaBzeta) (Molecule possessing ankyrin repeats induced by lipopolysaccharide) (MAIL)	-0.527741	0.0160045
ENSGACT00000012654.1	Q5XH16	NHP2-like protein 1 (High mobility group-like nuclear protein 2 homolog 1) (U4/U6.U5 small nuclear ribonucleoprotein SNU13) (U4/U6.U5 tri-snRNP 15.5 kDa protein)	0.214717	0.0866254
ENSGACT00000016254.1	Q5I2W8	Nibrin (Nijmegen breakage syndrome protein 1 homolog)	-0.467054	0.0956457
ENSGACT00000024960.1	Q99KQ4	Nicotinamide phosphoribosyltransferase (NAmPRTase) (Nampt) (EC 2.4.2.12) (Pre-B-cell colony-enhancing factor 1 homolog) (PBEF) (Visfatin)	-0.405414	0.0963097
ENSGACT00000016147.1	Q9Y2I6	Ninein-like protein	-0.449311	0.0854336
ENSGACT00000025424.1	Q15155	Nodal modulator 1 (pM5 protein)	-0.46986	0.0643047
ENSGACT00000021906.1	Q568Y7	Noelin-2 (Olfactomedin-2)	-0.334729	0.0726252
ENSGACT00000010260.1	Q9DGJ3	NPC intracellular cholesterol transporter 2 (16.5 kDa secretory protein) (Epididymal secretory protein E1) (Niemann Pick type C2 protein homolog)	0.26221	0.00163135
ENSGACT00000001371.1	Q5R7G9	NUAK family SNF1-like kinase 2 (EC 2.7.11.1)	-0.579924	0.0873168
ENSGACT00000021375.1	P49321	Nuclear autoantigenic sperm protein (NASP)	0.501137	0.00212249
ENSGACT00000021378.1	P49321	Nuclear autoantigenic sperm protein (NASP)	0.418474	0.0430509
ENSGACT00000022141.1	Q561X0	Nuclear envelope phosphatase-regulatory subunit 1 (Transmembrane protein 188)	0.276283	0.00701005
ENSGACT00000026063.1	P17924	Nuclear factor 1 B-type (NF1-B) (Nuclear factor 1/B) (CCAAT-box-binding transcription factor) (CTF) (Nuclear factor I/B) (NF-I/B) (NFI-B) (TGGCA-binding protein)	-0.551634	0.0750981
ENSGACT00000015118.1	Q68CJ6	Nuclear GTPase SLIP-GC (EC 3.6.1.-) (Speckled-like pattern in the germinal center)	0.291213	0.0430656
ENSGACT00000015124.1	Q68CJ6	Nuclear GTPase SLIP-GC (EC 3.6.1.-) (Speckled-like pattern in the germinal center)	0.375285	0.0209393
ENSGACT00000015133.1	Q68CJ6	Nuclear GTPase SLIP-GC (EC 3.6.1.-) (Speckled-like pattern in the germinal center)	0.36443	0.0335614
ENSGACT00000010201.1	Q5ZIN1	Nuclear migration protein nudC (Nuclear distribution protein C homolog)	0.268017	0.0199206
ENSGACT00000010450.1	Q14980	Nuclear mitotic apparatus protein 1 (Nuclear matrix protein-22) (NMP-22) (Nuclear mitotic apparatus protein) (NuMA protein) (SP-H antigen)	0.365265	0.0132943
ENSGACT00000016277.1	Q6DBY0	Nuclear pore complex protein Nup85 (85 kDa nucleoporin) (Nucleoporin Nup85) (Pericentrin-1)	0.232678	0.0563469
ENSGACT00000006465.1	P37198	Nuclear pore glycoprotein p62 (62 kDa nucleoporin) (Nucleoporin Nup62)	0.301009	0.0260436
ENSGACT00000008940.1	Q4PJW2	Nuclear receptor coactivator 1 (NCoA-1) (EC 2.3.1.48) (Steroid receptor coactivator 1) (SRC-1)	-0.360689	0.0551362
ENSGACT00000003714.1	Q98TW1	Nuclear receptor coactivator 2 (NCoA-2) (NCoA2) (Glucocorticoid receptor-interacting protein 1) (Steroid receptor coactivator 2) (Transcriptional intermediary factor 2)	-0.461142	0.075595
ENSGACT00000026824.3	O75376	Nuclear receptor corepressor 1 (N-CoR) (N-CoR1)	-0.385619	0.0780258
ENSGACT00000020274.1	P45446	Nuclear receptor ROR-beta (Nuclear receptor RZR-beta) (Nuclear receptor subfamily 1 group F member 2) (Retinoid-related orphan receptor-beta)	-0.42062	0.0992476
ENSGACT00000012369.1	Q60674	Nuclear receptor subfamily 1 group D member 2 (Orphan nuclear receptor RVR) (Rev-erb-beta)	-1.35028	0.00054789
ENSGACT00000013755.1	Q06725	Nuclear receptor subfamily 2 group F member 1-A (COUP transcription factor 1-A) (COUP-TFalpha-A) (zCOUP-TFI) (Seven-up related 44) (Svp[44]) (zSvp[44]) (Steroid receptor homolog SVP 44)	-0.38101	0.0171555
ENSGACT00000004669.1	O00482	Nuclear receptor subfamily 5 group A member 2 (Alpha-1-fetoprotein transcription factor) (B1-binding factor) (hB1F) (CYP7A promoter-binding factor) (Hepatocytic transcription factor) (Liver receptor homolog 1) (LRH-1)	-0.440319	0.0588819
ENSGACT00000004676.1	Q9PU65	Nuclear receptor subfamily 6 group A member 1-A (Germ cell nuclear factor A) (GCNF-A) (zfGCNF)	-0.503681	0.0994357
ENSGACT00000020289.1	Q96F24	Nuclear receptor-binding factor 2 (NRBF-2) (Comodulator of PPAR and RXR)	0.272956	0.0204502
ENSGACT00000025612.1	P63140	Nuclear transcription factor Y subunit beta (CAAT box DNA-binding protein subunit B) (CCAAT-binding transcription factor subunit B) (CBF-B) (Nuclear transcription factor Y subunit B) (NF-YB)	0.180068	0.0840839
ENSGACT00000014556.1	Q80XU3	Nuclear ubiquitous casein and cyclin-dependent kinase substrate 1 (JC7)	0.416908	0.0444472
ENSGACT00000016951.1	Q02819	Nucleobindin-1 (CALNUC)	-0.611431	0.0819223
ENSGACT00000016154.1	A1L2F3	Nucleolar and spindle-associated protein 1 (NuSAP)	0.219028	0.0504881
ENSGACT00000023186.1	Q9BZE4	Nucleolar GTP-binding protein 1 (Chronic renal failure gene protein) (GTP-binding protein NGB)	-0.313957	0.000550181
ENSGACT00000009624.1	Q7ZWE7	Nucleolar protein 12	0.225411	0.0220813
ENSGACT00000018229.1	Q9Y2X3	Nucleolar protein 58 (Nucleolar protein 5)	0.240451	0.00805443
ENSGACT00000018895.1	Q86U38	Nucleolar protein 9	0.297908	0.018895
ENSGACT00000010875.1	Q6P6X9	Nucleoporin NUP35 (35 kDa nucleoporin) (Nuclear pore complex protein Nup53) (Nucleoporin NUP53)	0.220316	0.0445078
ENSGACT00000009567.1	Q8NFH3	Nucleoporin Nup43 (Nup107-160 subcomplex subunit Nup43) (p42)	0.224449	0.0393192
ENSGACT00000004873.1	C1BK83	Nucleoporin SEH1 (GATOR complex protein SEH1) (Nup107-160 subcomplex subunit seh1)	-0.355818	0.0563469
ENSGACT00000009961.1	P12270	Nucleoprotein TPR (Megator) (NPC-associated intranuclear protein) (Translocated promoter region protein)	0.164831	0.0704902
ENSGACT00000024878.1	A5PMF7	Nucleoredoxin-like protein 1	-0.908155	0.0127586
ENSGACT00000024060.1	Q5M823	NudC domain-containing protein 2	0.279856	0.0386046
ENSGACT00000002833.1	Q08BN9	NXPE family member 3 (Protein FAM55C)	-0.565499	0.0486555
ENSGACT00000025832.1	Q08BN9	NXPE family member 3 (Protein FAM55C)	-0.470862	0.0944934
ENSGACT00000014993.1	B3DH96	Odorant receptor 131-2 (Odorant receptor family H, subfamily 131, member 2)	-0.592526	0.0804192
ENSGACT00000010456.1	Q9GZK7	Olfactory receptor 11A1 (Hs6M1-18) (Olfactory receptor 11A2) (Olfactory receptor OR6-30)	-0.555292	0.0783241
ENSGACT00000027202.1	O43749	Olfactory receptor 1F1 (Olfactory receptor 16-35) (OR16-35) (Olfactory receptor 1F10) (Olfactory receptor 1F4) (Olfactory receptor 1F5) (Olfactory receptor 1F6) (Olfactory receptor 1F7) (Olfactory receptor 1F8) (Olfactory receptor 1F9) (Olfactory receptor OR16-4)	-0.581933	0.0909946
ENSGACT00000027205.1	O43749	Olfactory receptor 1F1 (Olfactory receptor 16-35) (OR16-35) (Olfactory receptor 1F10) (Olfactory receptor 1F4) (Olfactory receptor 1F5) (Olfactory receptor 1F6) (Olfactory receptor 1F7) (Olfactory receptor 1F8) (Olfactory receptor 1F9) (Olfactory receptor OR16-4)	-0.668096	0.0549085
ENSGACT00000009240.1	P0C623	Olfactory receptor 4Q2 (olfactory receptor OR14-21)	-0.502007	0.0936489
ENSGACT00000010440.1	P0C623	Olfactory receptor 4Q2 (olfactory receptor OR14-21)	-0.642854	0.0653067
ENSGACT00000009249.1	Q9H346	Olfactory receptor 52D1 (Odorant receptor HOR5'beta14) (Olfactory receptor OR11-43)	-0.429878	0.0747837
ENSGACT00000003975.1	P18753	Oocyte zinc finger protein XlCOF8.4 (Fragment)	-0.976323	0.0404586
ENSGACT00000026637.1	Q98892	Opioid-binding protein/cell adhesion molecule homolog (Neurite inhibitor GP55-A) (OBCAM protein gamma isoform)	-0.800099	0.0131752
ENSGACT00000025375.1	Q5RI56	Optineurin	-0.806578	0.00957244
ENSGACT00000018713.1	Q90YM4	Organic solute transporter subunit beta (OST-beta) (Solute carrier family 51 subunit beta)	-0.63193	0.0133834
ENSGACT00000016560.2	Q91628	Origin recognition complex subunit 2 (xORC2)	0.419414	0.00651647
ENSGACT00000004965.1	Q5XJR6	ORM1-like protein 3	-0.379003	0.0925774
ENSGACT00000003381.1	P04181	Ornithine aminotransferase, mitochondrial (EC 2.6.1.13) (Ornithine delta-aminotransferase) (Ornithine--oxo-acid aminotransferase) [Cleaved into: Ornithine aminotransferase, hepatic form; Ornithine aminotransferase, renal form]	-0.366776	0.0940556
ENSGACT00000004102.1	Q9BXB5	Oxysterol-binding protein-related protein 10 (ORP-10) (OSBP-related protein 10)	-0.841406	0.0204502
ENSGACT00000005842.1	Q9BZF3	Oxysterol-binding protein-related protein 6 (ORP-6) (OSBP-related protein 6)	-0.315515	0.0884933
ENSGACT00000022713.1	Q9Z0Y9	Oxysterols receptor LXR-alpha (Liver X receptor alpha) (Nuclear receptor subfamily 1 group H member 3)	-0.618307	0.0623377
ENSGACT00000026778.1	P51576	P2X purinoceptor 1 (P2X1) (ATP receptor) (Purinergic receptor)	-0.307165	0.0281504
ENSGACT00000007304.1	Q9HB75	p53-induced death domain-containing protein 1 (EC 3.4.21.-) (Leucine-rich repeat and death domain-containing protein) [Cleaved into: PIDD-N; PIDD-C; PIDD-CC]	-0.631342	0.0359044
ENSGACT00000022810.1	Q60520	Paired amphipathic helix protein Sin3a (Histone deacetylase complex subunit Sin3a) (Transcriptional corepressor Sin3a)	-0.277004	0.056318
ENSGACT00000021193.1	O73917	Paired box protein Pax-6	-0.805383	0.0684999
ENSGACT00000017120.1	P47239	Paired box protein Pax-7	-0.536309	0.0569415
ENSGACT00000006783.1	P63014	Paired mesoderm homeobox protein 1 (Paired-related homeobox protein 1) (PRX-1) (rHox)	-0.552354	0.0895215
ENSGACT00000010348.1	Q62066	Paired mesoderm homeobox protein 2A (Aristaless homeobox protein homolog) (PHOX2A homeodomain protein) (Paired-like homeobox 2A)	-0.498234	0.00539448
ENSGACT00000024146.1	F1QXD3	Palmitoyltransferase ZDHHC15B (EC 2.3.1.225)	-0.50985	0.0768036
ENSGACT00000013654.1	Q6PBI2	Pancreatic progenitor cell differentiation and proliferation factor B (Exocrine differentiation and proliferation factor B)	-0.121435	0.0418138
ENSGACT00000005731.1	Q80YV4	Pantothenate kinase 4 (mPanK4) (EC 2.7.1.33) (Pantothenic acid kinase 4)	-0.499107	0.0477724
ENSGACT00000007052.1	Q9EPX2	Papilin	-0.2138	0.0598963
ENSGACT00000016925.1	P49024	Paxillin	-0.502767	0.062372
ENSGACT00000000475.1	Q8MJG1	PC4 and SFRS1-interacting protein (Lens epithelium-derived growth factor)	0.240193	0.0682036
ENSGACT00000020475.1	Q5U3P0	PCI domain-containing protein 2 (CSN12-like protein)	0.232403	0.0737793
ENSGACT00000014649.1	Q9PU47	PDZ and LIM domain protein 3 (Alpha-actinin-associated LIM protein)	-0.553422	0.0685913
ENSGACT00000022342.1	Q96HC4	PDZ and LIM domain protein 5 (Enigma homolog) (Enigma-like PDZ and LIM domains protein)	-0.300559	0.00479958
ENSGACT00000022688.1	Q6NXB2	PDZ domain-containing protein 11	0.238891	0.00990982
ENSGACT00000013752.1	A6NKB5	Pecanex-like protein 2 (Pecanex homolog protein 2)	-0.484257	0.0996793
ENSGACT00000021966.1	A2VD13	Pentatricopeptide repeat-containing protein 1, mitochondrial	0.230686	0.056318
ENSGACT00000010638.1	P81497	Pepsin A (EC 3.4.23.1)	-0.619292	0.00365378
ENSGACT00000001695.1	Q2KI15	Peptide chain release factor 1-like, mitochondrial (Mitochondrial translational release factor 1-like)	0.270936	0.0280881
ENSGACT00000017123.1	P21163	Peptide-N(4)-(N-acetyl-beta-D-glucosaminyl)asparagine amidase F (PNGase F) (EC 3.5.1.52) (Glycopeptide N-glycosidase) (N-glycanase)	0.215222	0.0654447
ENSGACT00000021984.1	Q08752	Peptidyl-prolyl cis-trans isomerase D (PPIase D) (EC 5.2.1.8) (40 kDa peptidyl-prolyl cis-trans isomerase) (Cyclophilin-40) (CYP-40) (Cyclophilin-related protein) (Rotamase D)	0.204588	0.054979
ENSGACT00000009513.1	A4FV72	Peptidyl-prolyl cis-trans isomerase E (PPIase E) (EC 5.2.1.8) (Cyclophilin E) (Rotamase E)	0.351405	0.00930647
ENSGACT00000002991.1	P29117	Peptidyl-prolyl cis-trans isomerase F, mitochondrial (PPIase F) (EC 5.2.1.8) (Cyclophilin D) (CyP-D) (CypD) (Cyclophilin F) (Rotamase F)	0.362363	0.0843253
ENSGACT00000011597.1	P29117	Peptidyl-prolyl cis-trans isomerase F, mitochondrial (PPIase F) (EC 5.2.1.8) (Cyclophilin D) (CyP-D) (CypD) (Cyclophilin F) (Rotamase F)	0.334863	0.0209393
ENSGACT00000000959.1	Q9D1M7	Peptidyl-prolyl cis-trans isomerase FKBP11 (PPIase FKBP11) (EC 5.2.1.8) (19 kDa FK506-binding protein) (19 kDa FKBP) (FKBP-19) (FK506-binding protein 11) (FKBP-11) (Rotamase)	0.476453	0.0856281
ENSGACT00000022537.1	O42123	Peptidyl-prolyl cis-trans isomerase FKBP1A (PPIase FKBP1A) (EC 5.2.1.8) (12 kDa FK506-binding protein) (12 kDa FKBP) (FKBP-12) (FK506-binding protein 1A) (FKBP-1A) (Immunophilin FKBP12) (Rotamase)	0.211413	0.0360267
ENSGACT00000017260.1	Q02790	Peptidyl-prolyl cis-trans isomerase FKBP4 (PPIase FKBP4) (EC 5.2.1.8) (51 kDa FK506-binding protein) (FKBP51) (52 kDa FK506-binding protein) (52 kDa FKBP) (FKBP-52) (59 kDa immunophilin) (p59) (FK506-binding protein 4) (FKBP-4) (FKBP59) (HSP-binding immunophilin) (HBI) (Immunophilin FKBP52) (Rotamase) [Cleaved into: Peptidyl-prolyl cis-trans isomerase FKBP4, N-terminally processed]	-0.625504	0.0577207
ENSGACT00000006838.2	A2AR02	Peptidyl-prolyl cis-trans isomerase G (PPIase G) (Peptidyl-prolyl isomerase G) (EC 5.2.1.8) (Cyclophilin G) (Rotamase G)	0.281565	0.00952954
ENSGACT00000001957.1	Q9D0W5	Peptidyl-prolyl cis-trans isomerase-like 1 (PPIase) (EC 5.2.1.8) (Rotamase PPIL1)	0.373038	0.00204765
ENSGACT00000017975.1	P10820	Perforin-1 (P1) (Cytolysin) (Lymphocyte pore-forming protein)	-0.473244	0.0994357
ENSGACT00000024921.1	Q13610	Periodic tryptophan protein 1 homolog (Keratinocyte protein IEF SSP 9502)	0.20991	0.0468297
ENSGACT00000027245.1	Q62009	Periostin (PN) (Osteoblast-specific factor 2) (OSF-2)	-0.644485	0.0482853
ENSGACT00000014341.1	Q6WL85	Peripheral myelin protein 22 (PMP-22)	-0.750568	0.0549085
ENSGACT00000014897.1	Q7TNF8	Peripheral-type benzodiazepine receptor-associated protein 1 (PRAX-1) (Peripheral benzodiazepine receptor-interacting protein) (PBR-IP) (RIMS-binding protein 1) (RIM-BP1) (TSPO-associated protein 1)	-0.435044	0.0770056
ENSGACT00000026789.1	O95153	Peripheral-type benzodiazepine receptor-associated protein 1 (PRAX-1) (Peripheral benzodiazepine receptor-interacting protein) (PBR-IP) (RIMS-binding protein 1) (RIM-BP1) (TSPO-associated protein 1)	-0.340316	0.0757891
ENSGACT00000026858.1	P30044	Peroxiredoxin-5, mitochondrial (EC 1.11.1.15) (Alu corepressor 1) (Antioxidant enzyme B166) (AOEB166) (Liver tissue 2D-page spot 71B) (PLP) (Peroxiredoxin V) (Prx-V) (Peroxisomal antioxidant enzyme) (TPx type VI) (Thioredoxin peroxidase PMP20)	-0.480451	0.0146366
ENSGACT00000010634.1	Q6PBP3	Peroxiredoxin-like 2A (Peroxiredoxin-like 2 activated in M-CSF stimulated monocytes) (Protein PAMM) (Redox-regulatory protein FAM213A)	-0.399114	0.0735769
ENSGACT00000005556.1	Q5DTT2	PH and SEC7 domain-containing protein 1 (Exchange factor for ADP-ribosylation factor guanine nucleotide factor 6) (Exchange factor for ARF6) (Exchange factor for ARF6 A) (Pleckstrin homology and SEC7 domain-containing protein 1)	-0.780352	0.0418543
ENSGACT00000010542.1	Q86YI8	PHD finger protein 13 (Survival time-associated PHD finger protein in ovarian cancer 1) (SPOC1)	0.340011	0.0788875
ENSGACT00000010486.1	Q96BD5	PHD finger protein 21A (BHC80a) (BRAF35-HDAC complex protein BHC80)	-0.532441	0.056109
ENSGACT00000007979.1	Q06AU9	Phenylethanolamine N-methyltransferase (PNMTase) (EC 2.1.1.28) (Noradrenaline N-methyltransferase)	-0.422777	0.0838073
ENSGACT00000007981.1	Q06AU9	Phenylethanolamine N-methyltransferase (PNMTase) (EC 2.1.1.28) (Noradrenaline N-methyltransferase)	-0.451569	0.0832881
ENSGACT00000001071.1	Q6P268	Phosducin-like protein 3 (Viral IAP-associated factor 1 homolog)	-0.230663	0.0423367
ENSGACT00000007274.1	P70669	Phosphate-regulating neutral endopeptidase PHEX (Metalloendopeptidase homolog PEX) (EC 3.4.24.-) (Phosphate regulating neutral endopeptidase) (Vitamin D-resistant hypophosphatemic rickets protein) (X-linked hypophosphatemia protein) (HYP)	-0.365627	0.0511777
ENSGACT00000021536.1	Q91ZP3	Phosphatidate phosphatase LPIN1 (EC 3.1.3.4) (Fatty liver dystrophy protein) (Lipin-1)	-0.554992	0.0878168
ENSGACT00000005549.1	Q99PI5	Phosphatidate phosphatase LPIN2 (EC 3.1.3.4) (Lipin-2)	0.440741	0.0227575
ENSGACT00000020921.1	P27986	Phosphatidylinositol 3-kinase regulatory subunit alpha (PI3-kinase regulatory subunit alpha) (PI3K regulatory subunit alpha) (PtdIns-3-kinase regulatory subunit alpha) (Phosphatidylinositol 3-kinase 85 kDa regulatory subunit alpha) (PI3-kinase subunit p85-alpha) (PtdIns-3-kinase regulatory subunit p85-alpha)	-0.263194	0.0944979
ENSGACT00000006881.1	Q92569	Phosphatidylinositol 3-kinase regulatory subunit gamma (PI3-kinase regulatory subunit gamma) (PI3K regulatory subunit gamma) (PtdIns-3-kinase regulatory subunit gamma) (Phosphatidylinositol 3-kinase 55 kDa regulatory subunit gamma) (PI3-kinase subunit p55-gamma) (PtdIns-3-kinase regulatory subunit p55-gamma) (p55PIK)	-0.648596	0.000205133
ENSGACT00000027288.1	Q6XPS3	Phosphatidylinositol 3,4,5-trisphosphate 3-phosphatase TPTE2 (EC 3.1.3.67) (Lipid phosphatase TPIP) (TPTE and PTEN homologous inositol lipid phosphatase)	0.216001	0.0683881
ENSGACT00000010363.2	Q2I6J1	Phosphatidylinositol 3,4,5-trisphosphate 5-phosphatase 2A (EC 3.1.3.86) (Inositol polyphosphate phosphatase-like protein 1A) (INPPL1-A) (SH2 domain-containing inositol 5'-phosphatase 2A) (SH2 domain-containing inositol phosphatase 2A) (SHIP-2A)	-0.442668	0.0661593
ENSGACT00000024345.1	Q49GP5	Phosphatidylinositol 4-kinase type 2-beta (EC 2.7.1.67) (Phosphatidylinositol 4-kinase type II-beta)	-0.211805	0.0966396
ENSGACT00000001556.1	A0A0G2K344	Phosphatidylinositol 4,5-bisphosphate 3-kinase catalytic subunit alpha isoform (PI3-kinase subunit alpha) (PI3K-alpha) (PI3Kalpha) (PtdIns-3-kinase subunit alpha) (EC 2.7.1.153) (Phosphatidylinositol 4,5-bisphosphate 3-kinase 110 kDa catalytic subunit alpha) (PtdIns-3-kinase subunit p110-alpha) (p110alpha) (Phosphoinositide-3-kinase catalytic alpha polypeptide) (Serine/threonine protein kinase PI…	-0.443233	0.0480665
ENSGACT00000008178.1	P42336	Phosphatidylinositol 4,5-bisphosphate 3-kinase catalytic subunit alpha isoform (PI3-kinase subunit alpha) (PI3K-alpha) (PI3Kalpha) (PtdIns-3-kinase subunit alpha) (EC 2.7.1.153) (Phosphatidylinositol 4,5-bisphosphate 3-kinase 110 kDa catalytic subunit alpha) (PtdIns-3-kinase subunit p110-alpha) (p110alpha) (Phosphoinositide-3-kinase catalytic alpha polypeptide) (Serine/threonine protein kinase PI…	-0.312884	0.0511777
ENSGACT00000007291.1	Q9TR36	Phosphatidylinositol transfer protein beta isoform (PI-TP-beta) (PtdIns transfer protein beta) (PtdInsTP beta) (Phosphatidylinositol-transfer protein 36 kDa isoform) (PI-TP 36 kda isoform)	0.605337	0.00671272
ENSGACT00000026611.1	O55012	Phosphatidylinositol-binding clathrin assembly protein (Clathrin assembly lymphoid myeloid leukemia protein) (rCALM)	-0.460034	0.0939851
ENSGACT00000020464.1	Q58DH2	Phosphatidylserine decarboxylase proenzyme, mitochondrial (EC 4.1.1.65) [Cleaved into: Phosphatidylserine decarboxylase beta chain; Phosphatidylserine decarboxylase alpha chain]	-0.564657	0.0839805
ENSGACT00000007157.1	Q803C9	Phosphatidylserine synthase 1 (PSS-1) (PtdSer synthase 1) (EC 2.7.8.29) (Serine-exchange enzyme I)	-0.655555	0.0839663
ENSGACT00000017635.1	O95394	Phosphoacetylglucosamine mutase (PAGM) (EC 5.4.2.3) (Acetylglucosamine phosphomutase) (N-acetylglucosamine-phosphate mutase) (Phosphoglucomutase-3) (PGM 3)	0.261755	0.054343
ENSGACT00000005435.1	Q86VP3	Phosphofurin acidic cluster sorting protein 2 (PACS-2) (PACS1-like protein)	-0.358606	0.0462369
ENSGACT00000009368.1	P36871	Phosphoglucomutase-1 (PGM 1) (EC 5.4.2.2) (Glucose phosphomutase 1)	-0.270008	0.0131752
ENSGACT00000009432.1	Q8BZF8	Phosphoglucomutase-like protein 5	-0.355714	0.0234314
ENSGACT00000025651.1	Q5UE93	Phosphoinositide 3-kinase regulatory subunit 6 (Phosphoinositide 3-kinase gamma adapter protein of 87 kDa) (p84 PI3K adapter protein) (p84 PIKAP) (p87 PI3K adapter protein) (p87PIKAP)	-0.691378	0.038768
ENSGACT00000020313.1	P36968	Phospholipid hydroperoxide glutathione peroxidase (PHGPx) (EC 1.11.1.12) (Glutathione peroxidase 4) (GPx-4) (GSHPx-4)	0.304451	0.0290501
ENSGACT00000008504.1	O88956	Phospholipid phosphatase 1 (EC 3.1.3.4) (Lipid phosphate phosphohydrolase 1) (PAP2-alpha) (Phosphatidate phosphohydrolase type 2a) (Phosphatidic acid phosphatase 2a) (PAP-2a) (PAP2a)	0.23227	0.0249189
ENSGACT00000021514.1	O88956	Phospholipid phosphatase 1 (EC 3.1.3.4) (Lipid phosphate phosphohydrolase 1) (PAP2-alpha) (Phosphatidate phosphohydrolase type 2a) (Phosphatidic acid phosphatase 2a) (PAP-2a) (PAP2a)	-0.318996	0.0636843
ENSGACT00000000819.1	Q5BL50	Phospholipid-transporting ATPase IC (EC 7.6.2.1) (ATPase class I type 8B member 1) (P4-ATPase flippase complex alpha subunit atp8b1)	-0.594752	0.06079
ENSGACT00000024149.1	P98199	Phospholipid-transporting ATPase ID (EC 7.6.2.1) (ATPase class I type 8B member 2) (P4-ATPase flippase complex alpha subunit ATP8B2)	-0.66969	0.0648928
ENSGACT00000022743.1	Q8NB49	Phospholipid-transporting ATPase IG (EC 7.6.2.1) (ATPase IQ) (ATPase class VI type 11C) (P4-ATPase flippase complex alpha subunit ATP11C)	-0.238431	0.0192191
ENSGACT00000025647.1	Q14558	Phosphoribosyl pyrophosphate synthase-associated protein 1 (PRPP synthase-associated protein 1) (39 kDa phosphoribosypyrophosphate synthase-associated protein) (PAP39)	-0.463035	0.0525126
ENSGACT00000000927.1	Q8BXP5	Photoreceptor ankyrin repeat protein (Ankyrin repeat domain-containing protein 33)	-0.489725	0.0715239
ENSGACT00000011910.1	Q8BXP5	Photoreceptor ankyrin repeat protein (Ankyrin repeat domain-containing protein 33)	-0.425851	0.0856552
ENSGACT00000022577.2	Q9QXZ7	Photoreceptor-specific nuclear receptor (Nuclear receptor subfamily 2 group E member 3) (Retina-specific nuclear receptor)	-0.316792	0.0859495
ENSGACT00000003148.1	Q0KL00	Piezo-type mechanosensitive ion channel component 1 (Membrane protein induced by beta-amyloid treatment) (Mib) (Protein FAM38A)	0.496419	0.000348756
ENSGACT00000013763.1	Q8N328	PiggyBac transposable element-derived protein 3	-0.717158	0.0687724
ENSGACT00000007746.1	Q08DQ0	Plakophilin-3	-0.577627	0.0418543
ENSGACT00000017409.2	Q64568	Plasma membrane calcium-transporting ATPase 3 (PMCA3) (EC 3.6.3.8) (Plasma membrane calcium ATPase isoform 3) (Plasma membrane calcium pump isoform 3)	-0.472572	0.0843253
ENSGACT00000024903.1	A7E3Q8	Plastin-3 (T-plastin)	-0.580076	0.0111231
ENSGACT00000023835.1	P79749	Platelet-derived growth factor receptor beta (PDGF-R-beta) (PDGFR-beta) (EC 2.7.10.1) (Beta platelet-derived growth factor receptor) (Beta-type platelet-derived growth factor receptor)	-0.391233	0.0653067
ENSGACT00000025501.1	Q9HAU0	Pleckstrin homology domain-containing family A member 5 (PH domain-containing family A member 5) (Phosphoinositol 3-phosphate-binding protein 2) (PEPP-2)	-0.395183	0.0803011
ENSGACT00000015442.1	Q7TQG1	Pleckstrin homology domain-containing family A member 6 (PH domain-containing family A member 6) (Phosphoinositol 3-phosphate-binding protein 3) (PEPP-3)	-0.449844	0.0715239
ENSGACT00000016645.1	Q63312	Pleckstrin homology-like domain family B member 1 (Protein LL5-alpha) (Fragment)	-0.389799	0.0940922
ENSGACT00000003374.1	Q9QXS1	Plectin (PCN) (PLTN) (Plectin-1) (Plectin-6)	0.269278	0.0705178
ENSGACT00000026404.1	P79281	Pleiotrophin (PTN) (Pleiotrophic factor beta) (PTF-beta)	-0.310845	0.0447423
ENSGACT00000010882.1	Q9UIW2	Plexin-A1 (Semaphorin receptor NOV)	-0.351302	0.0979515
ENSGACT00000014592.1	O75051	Plexin-A2 (Semaphorin receptor OCT)	-0.473411	0.0709436
ENSGACT00000005159.1	B2RXS4	Plexin-B2	-0.506354	0.0444472
ENSGACT00000003466.1	P54277	PMS1 protein homolog 1 (DNA mismatch repair protein PMS1)	0.257662	0.0654623
ENSGACT00000023481.1	O95271	Poly [ADP-ribose] polymerase tankyrase-1 (EC 2.4.2.30) (ADP-ribosyltransferase diphtheria toxin-like 5) (ARTD5) (Poly [ADP-ribose] polymerase 5A) (Protein poly-ADP-ribosyltransferase tankyrase-1) (EC 2.4.2.-) (TNKS-1) (TRF1-interacting ankyrin-related ADP-ribose polymerase) (Tankyrase I) (Tankyrase-1) (TANK1)	-0.455548	0.0698019
ENSGACT00000002174.1	Q9D0D3	Poly(A) RNA polymerase, mitochondrial (PAP) (EC 2.7.7.19) (PAP-associated domain-containing protein 1) (Polynucleotide adenylyltransferase)	0.250652	0.046602
ENSGACT00000019753.1	Q566T0	Polycomb protein eed	0.263261	0.0771058
ENSGACT00000025103.3	P98161	Polycystin-1 (PC1) (Autosomal dominant polycystic kidney disease 1 protein)	-0.37534	0.069876
ENSGACT00000019100.1	O70570	Polymeric immunoglobulin receptor (PIgR) (Poly-Ig receptor) [Cleaved into: Secretory component]	0.611906	0.00172234
ENSGACT00000011867.1	P0CG68	Polyubiquitin-C [Cleaved into: Ubiquitin-related; Ubiquitin]	1.33171	1.20286e-05
ENSGACT00000006504.1	Q9HCN3	Post-GPI attachment to proteins factor 6 (EC 3.1.1.4) (GPI processing phospholipase A2) (GPI-PLA2) (Protein M83) (Transmembrane protein 6) (Transmembrane protein 8) (Transmembrane protein 8A)	-0.901483	0.0339529
ENSGACT00000018514.1	Q5JUK3	Potassium channel subfamily T member 1 (KCa4.1)	-0.42831	0.0779457
ENSGACT00000003661.1	Q92953	Potassium voltage-gated channel subfamily B member 2 (Voltage-gated potassium channel subunit Kv2.2)	-0.469919	0.0949363
ENSGACT00000007682.1	P25122	Potassium voltage-gated channel subfamily C member 1 (NGK2) (RAW2) (Voltage-gated potassium channel subunit Kv3.1) (Voltage-gated potassium channel subunit Kv4)	-0.7312	0.062372
ENSGACT00000019369.1	Q12809	Potassium voltage-gated channel subfamily H member 2 (Eag homolog) (Ether-a-go-go-related gene potassium channel 1) (ERG-1) (Eag-related protein 1) (Ether-a-go-go-related protein 1) (H-ERG) (hERG-1) (hERG1) (Voltage-gated potassium channel subunit Kv11.1)	-0.688878	0.0664537
ENSGACT00000011446.1	Q9UQ05	Potassium voltage-gated channel subfamily H member 4 (Brain-specific eag-like channel 2) (BEC2) (Ether-a-go-go-like potassium channel 1) (ELK channel 1) (ELK1) (Voltage-gated potassium channel subunit Kv12.3)	-0.576267	0.0531312
ENSGACT00000016957.1	Q8CFS6	Potassium voltage-gated channel subfamily V member 2 (Voltage-gated potassium channel subunit Kv8.2)	-0.506097	0.0715239
ENSGACT00000022107.1	A2AJ77	PR domain zinc finger protein 12 (EC 2.1.1.-) (PR domain-containing protein 12)	-0.641423	0.0364333
ENSGACT00000007482.1	Q5E9M1	PRA1 family protein 3 (ADP-ribosylation factor-like protein 6-interacting protein 5) (ARL-6-interacting protein 5) (Aip-5)	-0.288923	0.0247129
ENSGACT00000005218.1	P41778	Pre-B-cell leukemia transcription factor 1 (Homeobox protein PBX1)	-0.547472	0.0694185
ENSGACT00000002064.1	Q8K4P0	pre-mRNA 3' end processing protein WDR33 (WD repeat-containing protein 33) (WD repeat-containing protein of 146 kDa)	0.263936	0.0767582
ENSGACT00000023795.1	Q08E38	Pre-mRNA-processing factor 19 (EC 2.3.2.27) (PRP19/PSO4 homolog) (RING-type E3 ubiquitin transferase PRP19)	0.284891	0.0117257
ENSGACT00000016928.1	Q4KLU2	Pre-mRNA-processing factor 39 (PRP39 homolog)	0.14304	0.0779856
ENSGACT00000024020.1	Q5U3F2	Pre-mRNA-splicing factor SLU7	0.241927	0.0452896
ENSGACT00000013227.1	Q9HCS7	Pre-mRNA-splicing factor SYF1 (Protein HCNP) (XPA-binding protein 2)	0.185796	0.0204502
ENSGACT00000013022.2	Q5ZKM1	pre-rRNA processing protein FTSJ3 (EC 2.1.1.-) (2'-O-ribose RNA methyltransferase SPB1 homolog) (Protein ftsJ homolog 3) (Putative rRNA methyltransferase 3)	0.260064	0.0403885
ENSGACT00000025218.1	Q9UHV9	Prefoldin subunit 2	0.141147	0.0421228
ENSGACT00000000883.1	Q99471	Prefoldin subunit 5 (Myc modulator 1) (c-Myc-binding protein Mm-1)	0.160225	0.0605873
ENSGACT00000024979.1	Q71QF9	Prickle-like protein 1 (REST/NRSF-interacting LIM domain protein 1)	-0.579667	0.0462369
ENSGACT00000006534.1	Q568A0	PRKR-interacting protein 1 homolog	0.227022	0.0767582
ENSGACT00000008211.1	P34275	Probable acyl-CoA dehydrogenase 6 (Probable isovaleryl-CoA dehydrogenase) (IVD) (EC 1.3.8.4)	0.233134	0.00300111
ENSGACT00000010913.1	Q0P5H7	Probable arginine--tRNA ligase, mitochondrial (EC 6.1.1.19) (Arginyl-tRNA synthetase) (ArgRS)	0.232951	0.0653067
ENSGACT00000016052.1	Q8BGV0	Probable asparagine--tRNA ligase, mitochondrial (EC 6.1.1.22) (Asparaginyl-tRNA synthetase) (AsnRS)	-0.670651	0.0520554
ENSGACT00000003868.1	Q5ZJF6	Probable ATP-dependent RNA helicase DDX10 (EC 3.6.4.13) (DEAD box protein 10)	0.286842	0.0159921
ENSGACT00000009764.1	Q501J6	Probable ATP-dependent RNA helicase DDX17 (EC 3.6.4.13) (DEAD box protein 17)	-0.464628	0.0777662
ENSGACT00000025371.1	Q501J6	Probable ATP-dependent RNA helicase DDX17 (EC 3.6.4.13) (DEAD box protein 17)	-0.367011	0.0131752
ENSGACT00000003984.2	Q9BUQ8	Probable ATP-dependent RNA helicase DDX23 (EC 3.6.4.13) (100 kDa U5 snRNP-specific protein) (DEAD box protein 23) (PRP28 homolog) (U5-100kD)	0.22804	0.0790465
ENSGACT00000003990.1	Q9BUQ8	Probable ATP-dependent RNA helicase DDX23 (EC 3.6.4.13) (100 kDa U5 snRNP-specific protein) (DEAD box protein 23) (PRP28 homolog) (U5-100kD)	0.202812	0.0679535
ENSGACT00000000220.3	Q4TVV3	Probable ATP-dependent RNA helicase DDX46 (EC 3.6.4.13) (DEAD box protein 46)	0.258493	0.074591
ENSGACT00000009447.1	Q29S22	Probable ATP-dependent RNA helicase DDX47 (EC 3.6.4.13) (DEAD box protein 47)	0.215628	0.0949363
ENSGACT00000010698.1	Q9Y6V7	Probable ATP-dependent RNA helicase DDX49 (EC 3.6.4.13) (DEAD box protein 49)	0.293765	0.0104967
ENSGACT00000027332.1	Q99PT0	Probable ATP-dependent RNA helicase DDX52 (EC 3.6.4.13) (ATP-dependent RNA helicase ROK1-like) (rROK1L) (DEAD box protein 52)	0.263993	0.0715239
ENSGACT00000004469.1	P54823	Probable ATP-dependent RNA helicase DDX6 (EC 3.6.4.13) (ATP-dependent RNA helicase p54) (DEAD box protein 6) (Oncogene RCK homolog)	0.268082	0.0418543
ENSGACT00000011575.1	Q96C10	Probable ATP-dependent RNA helicase DHX58 (EC 3.6.4.13) (Probable ATP-dependent helicase LGP2) (Protein D11Lgp2 homolog) (RIG-I-like receptor 3) (RLR-3) (RIG-I-like receptor LGP2) (RLR)	0.683775	0.0155467
ENSGACT00000002971.1	Q7Z388	Probable C-mannosyltransferase DPY19L4 (EC 2.4.1.-) (Dpy-19-like protein 4) (Protein dpy-19 homolog 4)	0.246722	0.0142332
ENSGACT00000006770.1	Q96SM3	Probable carboxypeptidase X1 (EC 3.4.17.-) (Metallocarboxypeptidase CPX-1)	0.700544	0.0042078
ENSGACT00000005101.1	Q5REG4	Probable E3 ubiquitin-protein ligase DTX3 (EC 2.3.2.27) (Protein deltex-3) (Deltex3) (RING-type E3 ubiquitin transferase DTX3)	0.388293	0.00531634
ENSGACT00000022894.1	Q15751	Probable E3 ubiquitin-protein ligase HERC1 (EC 2.3.2.26) (HECT domain and RCC1-like domain-containing protein 1) (HECT-type E3 ubiquitin transferase HERC1) (p532) (p619)	-0.501855	0.0818389
ENSGACT00000010968.1	Q8IVU3	Probable E3 ubiquitin-protein ligase HERC6 (EC 2.3.2.26) (HECT domain and RCC1-like domain-containing protein 6) (HECT-type E3 ubiquitin transferase HERC6)	0.671904	0.00109319
ENSGACT00000018269.1	Q29RA5	Probable fructose-2,6-bisphosphatase TIGAR A (EC 3.1.3.46) (TP53-induced glycolysis and apoptosis regulator A)	-0.534168	0.0937795
ENSGACT00000024598.1	Q3U507	Probable G-protein coupled receptor 174	0.331299	0.0707571
ENSGACT00000009588.1	O42227	Probable histone deacetylase 1-B (HD1-B) (EC 3.5.1.98) (RPD3 homolog)	0.0995516	0.0966891
ENSGACT00000017146.1	Q9ULC8	Probable palmitoyltransferase ZDHHC8 (EC 2.3.1.225) (Zinc finger DHHC domain-containing protein 8) (DHHC-8) (Zinc finger protein 378)	-0.740847	0.0622317
ENSGACT00000013855.1	Q6IQ86	Probable protein BRICK1	0.143814	0.069878
ENSGACT00000008042.1	Q7ZTZ2	Probable ribosome biogenesis protein RLP24 (Ribosomal L24 domain-containing protein 1)	-0.191795	0.0339529
ENSGACT00000010871.1	Q9H3G5	Probable serine carboxypeptidase CPVL (EC 3.4.16.-) (Carboxypeptidase, vitellogenic-like) (Vitellogenic carboxypeptidase-like protein) (VCP-like protein) (hVLP)	0.39887	0.000189154
ENSGACT00000003612.1	Q1JPX4	Probable ubiquitin-conjugating enzyme E2 W-B (EC 2.3.2.23) (E2 ubiquitin-conjugating enzyme W-B) (N-terminal E2 ubiquitin-conjugating enzyme) (EC 2.3.2.25) (Ubiquitin carrier protein W-B) (Ubiquitin-protein ligase W-B)	-0.708004	0.0525467
ENSGACT00000007632.1	Q6B6N4	Proliferating cell nuclear antigen (PCNA)	0.242803	0.0563469
ENSGACT00000012193.1	Q6AYD3	Proliferation-associated protein 2G4	0.21869	0.0476097
ENSGACT00000022710.1	Q61207	Prosaposin (Sulfated glycoprotein 1) (SGP-1) [Cleaved into: Saposin-A; Saposin-B-Val; Saposin-B; Saposin-C; Saposin-D]	0.187782	0.0944979
ENSGACT00000020140.1	G1TGF1	Prostaglandin E synthase 3 (EC 5.3.99.3) (Cytosolic prostaglandin E2 synthase) (cPGES)	0.18562	0.0599792
ENSGACT00000012494.1	P50131	Prostaglandin E2 receptor EP3 subtype (PGE receptor EP3 subtype) (PGE2 receptor EP3 subtype) (Prostanoid EP3 receptor)	-0.582003	0.0842958
ENSGACT00000013575.1	P43088	Prostaglandin F2-alpha receptor (PGF receptor) (PGF2-alpha receptor) (Prostanoid FP receptor)	-0.503952	0.0651424
ENSGACT00000021294.1	O97554	Prostaglandin G/H synthase 1 (EC 1.14.99.1) (Cyclooxygenase-1) (COX-1) (Prostaglandin H2 synthase 1) (PGH synthase 1) (PGHS-1) (PHS 1) (Prostaglandin-endoperoxide synthase 1)	-0.99486	0.0009165
ENSGACT00000009872.1	P70682	Prostaglandin G/H synthase 2 (EC 1.14.99.1) (Cyclooxygenase-2) (COX-2) (PHS II) (Prostaglandin H2 synthase 2) (PGH synthase 2) (PGHS-2) (Prostaglandin-endoperoxide synthase 2)	-0.492814	0.0972721
ENSGACT00000000114.1	P25421	Protachykinin (Gamma-preprotachykinin) (Gamma-PPT) [Cleaved into: Substance P (SP); Neuropeptide gamma (Carassin); Neurokinin A (NKA); C-terminal-flanking peptide]	-0.474877	0.06079
ENSGACT00000002862.1	P97371	Proteasome activator complex subunit 1 (11S regulator complex subunit alpha) (REG-alpha) (Activator of multicatalytic protease subunit 1) (Proteasome activator 28 subunit alpha) (PA28a) (PA28alpha)	0.209948	0.0795108
ENSGACT00000002206.1	Q5E9G3	Proteasome activator complex subunit 2 (Proteasome activator 28 subunit beta) (PA28b) (PA28beta)	0.243343	0.00810182
ENSGACT00000027491.1	Q6DG91	Proteasome assembly chaperone 1	0.229093	0.0064729
ENSGACT00000005343.1	Q58DU5	Proteasome subunit alpha type-3 (EC 3.4.25.1)	0.226944	0.00955693
ENSGACT00000009591.1	P21670	Proteasome subunit alpha type-4 (EC 3.4.25.1) (Macropain subunit C9) (Multicatalytic endopeptidase complex subunit C9) (Proteasome component C9) (Proteasome subunit L)	0.313075	0.076234
ENSGACT00000023127.1	P21670	Proteasome subunit alpha type-4 (EC 3.4.25.1) (Macropain subunit C9) (Multicatalytic endopeptidase complex subunit C9) (Proteasome component C9) (Proteasome subunit L)	0.401623	0.000524961
ENSGACT00000000426.1	Q9Z2U1	Proteasome subunit alpha type-5 (EC 3.4.25.1) (Macropain zeta chain) (Multicatalytic endopeptidase complex zeta chain) (Proteasome zeta chain)	0.365666	0.0003554
ENSGACT00000006697.1	P60901	Proteasome subunit alpha type-6 (EC 3.4.25.1) (Macropain iota chain) (Multicatalytic endopeptidase complex iota chain) (Proteasome iota chain)	0.299143	0.0447423
ENSGACT00000017525.1	Q9PTW9	Proteasome subunit alpha type-7 (EC 3.4.25.1) (Proteasome subunit alpha 4)	0.25429	0.0123251
ENSGACT00000021356.1	Q9IB84	Proteasome subunit beta type-1-A (EC 3.4.25.1) (20S proteasome beta-6 subunit A) (B6-A)	0.187243	0.0418543
ENSGACT00000024031.1	O73817	Proteasome subunit beta type-3 (EC 3.4.25.1) (Proteasome chain 13) (Proteasome component C10-II) (Proteasome theta chain)	0.262671	0.00455268
ENSGACT00000013122.1	P28024	Proteasome subunit beta type-4 (EC 3.4.25.1) (Macropain beta chain) (Multicatalytic endopeptidase complex beta chain) (Proteasome beta chain) (Proteasome chain 3) (Fragment)	0.257486	0.0355141
ENSGACT00000018844.1	O55234	Proteasome subunit beta type-5 (EC 3.4.25.1) (Macropain epsilon chain) (Multicatalytic endopeptidase complex epsilon chain) (Proteasome chain 6) (Proteasome epsilon chain) (Proteasome subunit X)	0.264735	0.0395943
ENSGACT00000024261.1	A1XQU1	Proteasome subunit beta type-7 (EC 3.4.25.1)	0.264965	0.038768
ENSGACT00000024580.1	A1XQU1	Proteasome subunit beta type-7 (EC 3.4.25.1)	0.361888	0.0101038
ENSGACT00000000170.1	Q8UW64	Proteasome subunit beta type-9 (EC 3.4.25.1) (Low molecular mass protein 2)	0.556573	0.0940922
ENSGACT00000000188.1	Q8UW64	Proteasome subunit beta type-9 (EC 3.4.25.1) (Low molecular mass protein 2)	0.457452	0.0127586
ENSGACT00000010412.1	Q6AX59	Protein ABHD8 (EC 3.-.-.-) (Alpha/beta hydrolase domain-containing protein 8) (Abhydrolase domain-containing protein 8)	-0.530609	0.056719
ENSGACT00000023997.2	P55198	Protein AF-17 (ALL1-fused gene from chromosome 17 protein)	-0.509866	0.0277909
ENSGACT00000008738.1	Q566V0	Protein archease (Protein zbtb8os)	-0.425367	0.0983251
ENSGACT00000006546.1	Q28F07	Protein arginine N-methyltransferase 1 (EC 2.1.1.319) (Heterogeneous nuclear ribonucleoprotein methyltransferase-like protein 2) (Histone-arginine N-methyltransferase PRMT1)	0.509517	0.010657
ENSGACT00000018839.1	Q5R698	Protein arginine N-methyltransferase 5 (EC 2.1.1.320) (Histone-arginine N-methyltransferase PRMT5) (Shk1 kinase-binding protein 1 homolog) (SKB1 homolog)	0.21932	0.0717467
ENSGACT00000002906.1	A2AV36	Protein arginine N-methyltransferase 7 (EC 2.1.1.321) (Histone-arginine N-methyltransferase PRMT7) ([Myelin basic protein]-arginine N-methyltransferase PRMT7)	0.433315	0.00255686
ENSGACT00000026235.1	Q2M2T6	Protein Asterix (Protein WDR83OS homolog)	0.307882	0.0643047
ENSGACT00000009749.1	Q92858	Protein atonal homolog 1 (Class A basic helix-loop-helix protein 14) (bHLHa14) (Helix-loop-helix protein hATH-1) (hATH1)	-0.555192	0.0505384
ENSGACT00000002048.1	O88778	Protein bassoon	-0.518857	0.0504215
ENSGACT00000022798.1	Q08B20	Protein BCAP (Basal body centriole-associated protein) (Outer dense fiber protein 2-like)	0.445627	0.039476
ENSGACT00000015813.1	Q3B7T3	Protein BEAN1 (Brain-expressed protein associating with Nedd4 homolog) (BEAN)	-0.725319	0.0447991
ENSGACT00000000094.1	Q921C5	Protein bicaudal D homolog 2 (Bic-D 2)	-0.380618	0.0513097
ENSGACT00000019085.1	Q8WP23	Protein boule-like	-0.902693	0.0121316
ENSGACT00000017692.1	Q1L990	Protein C19orf12 homolog	0.272238	0.0433778
ENSGACT00000006280.1	Q7T370	Protein CDV3 homolog	0.214931	0.0747837
ENSGACT00000015612.1	O35372	Protein cornichon homolog 1 (CNIH-1) (Cornichon family AMPA receptor auxiliary protein 1) (Protein cornichon homolog)	0.256289	0.0118615
ENSGACT00000026984.1	Q6NUB2	Protein CWC15 homolog A	0.218766	0.0121316
ENSGACT00000000894.1	Q8NEG7	Protein DENND6B (DENN domain-containing protein 6B)	-0.259977	0.0679148
ENSGACT00000022226.1	P07237	Protein disulfide-isomerase (PDI) (EC 5.3.4.1) (Cellular thyroid hormone-binding protein) (Prolyl 4-hydroxylase subunit beta) (p55)	1.37488	0.000550181
ENSGACT00000022223.1	P09102	Protein disulfide-isomerase (PDI) (EC 5.3.4.1) (Cellular thyroid hormone-binding protein) (Prolyl 4-hydroxylase subunit beta) (Retina cognin) (R-cognin)	0.990131	0.0365766
ENSGACT00000003299.1	P13667	Protein disulfide-isomerase A4 (EC 5.3.4.1) (Endoplasmic reticulum resident protein 70) (ER protein 70) (ERp70) (Endoplasmic reticulum resident protein 72) (ER protein 72) (ERp-72) (ERp72)	0.581529	0.0438475
ENSGACT00000026338.1	Q99LT0	Protein dpy-30 homolog (Dpy-30-like protein) (Dpy-30L)	0.251867	0.0123982
ENSGACT00000008420.1	Q5ZLM8	Protein FAM133	0.246744	0.00384708
ENSGACT00000022689.1	Q05DH4	Protein FAM160A1	-0.781765	0.0209934
ENSGACT00000010531.1	Q96GL9	Protein FAM163A (Cebelin) (Neuroblastoma-derived secretory protein)	-0.756005	0.0662041
ENSGACT00000009600.1	Q0V7M8	Protein FAM167A	-1.1967	0.000844447
ENSGACT00000016670.1	Q8BR63	Protein FAM177A1	-0.443316	0.0420583
ENSGACT00000026414.1	Q6UWF9	Protein FAM180A	0.822179	0.000887804
ENSGACT00000008967.1	Q8NB25	Protein FAM184A	-0.472195	0.0246075
ENSGACT00000019074.1	Q8NB25	Protein FAM184A	-0.527484	0.0944934
ENSGACT00000000058.1	Q15884	Protein FAM189A2 (Protein X123)	-0.30305	0.0418138
ENSGACT00000022274.2	Q8CGI1	Protein FAM193A	-0.414435	0.0424904
ENSGACT00000024286.1	Q96PV7	Protein FAM193B	-0.239182	0.0872439
ENSGACT00000011245.1	Q5ZI04	Protein FAM49A	0.403711	0.0466714
ENSGACT00000004549.1	Q9UBU6	Protein FAM8A1 (Autosomal highly conserved protein)	-0.525136	0.0770056
ENSGACT00000006781.1	Q6TEP1	Protein FAM91A1	-0.499618	0.00535328
ENSGACT00000006734.1	Q1LU86	Protein FAM92A	-0.617085	0.0846676
ENSGACT00000011887.1	Q80VD1	Protein FAM98B	-0.281827	0.0447423
ENSGACT00000014566.1	Q8IV36	Protein HID1 (Down-regulated in multiple cancers 1) (HID1 domain-containing protein) (Protein hid-1 homolog)	-0.57982	0.0215754
ENSGACT00000025273.2	E7FCN8	Protein inturned (Inturned planar cell polarity effector homolog)	-0.341897	0.0843253
ENSGACT00000025960.1	Q90Y57	Protein jagged-1a (Jagged1) (Jagged1a)	-0.573069	0.0452896
ENSGACT00000014110.1	P05696	Protein kinase C alpha type (PKC-A) (PKC-alpha) (EC 2.7.11.13)	-0.656622	0.0441117
ENSGACT00000006518.1	Q4V920	Protein kinase C and casein kinase substrate in neurons protein 1 (Syndapin-1)	-0.453416	0.0970207
ENSGACT00000022190.1	Q7SY24	Protein kinase C beta type (PKC-B) (PKC-beta) (EC 2.7.11.13)	-0.311292	0.053368
ENSGACT00000001008.1	Q5PU49	Protein kinase C delta type (EC 2.7.11.13) (Tyrosine-protein kinase PRKCD) (EC 2.7.10.2) (nPKC-delta) [Cleaved into: Protein kinase C delta type regulatory subunit; Protein kinase C delta type catalytic subunit (Sphingosine-dependent protein kinase-1) (SDK1)]	-0.192673	0.0750981
ENSGACT00000011210.1	Q7Z429	Protein lifeguard 1 (Glutamate [NMDA] receptor-associated protein 1) (NMDA receptor glutamate-binding subunit) (Putative MAPK-activating protein PM02) (Transmembrane BAX inhibitor motif-containing protein 3)	-0.356247	0.0957143
ENSGACT00000007763.1	Q6X4M3	Protein lin-52 homolog (12.5 kDa retinal tissue protein) (Rtp12.5)	0.265282	0.0780032
ENSGACT00000005102.1	B9ENE7	Protein mago nashi homolog	0.206359	0.0263217
ENSGACT00000025373.1	Q5RHY1	Protein MCM10 homolog	0.368123	0.0127586
ENSGACT00000006572.1	B3DIY3	Protein MMS22-like (Methyl methanesulfonate-sensitivity protein 22-like)	-0.583056	0.0872404
ENSGACT00000003085.1	Q2EMV9	Protein mono-ADP-ribosyltransferase PARP14 (EC 2.4.2.-) (ADP-ribosyltransferase diphtheria toxin-like 8) (ARTD8) (Collaborator of STAT6) (CoaSt6) (Poly [ADP-ribose] polymerase 14) (PARP-14)	0.281403	0.0414544
ENSGACT00000019460.1	Q5BLD8	Protein N-lysine methyltransferase METTL21A (EC 2.1.1.-) (Methyltransferase-like protein 21A)	0.290944	0.0135986
ENSGACT00000022111.1	Q2TJA6	Protein naked cuticle homolog 1 (Naked-1)	-0.707703	0.0225295
ENSGACT00000013395.1	Q9QYF9	Protein NDRG3 (N-myc downstream-regulated gene 3 protein) (Protein Ndr3)	-0.249394	0.0275783
ENSGACT00000018722.1	O55125	Protein NipSnap homolog 1 (NipSnap1)	-0.690418	0.0823531
ENSGACT00000009296.1	Q8BMA5	Protein NPAT	-0.500804	0.0947281
ENSGACT00000024298.1	Q9EQQ9	Protein O-GlcNAcase (OGA) (EC 3.2.1.169) (Beta-N-acetylhexosaminidase) (Beta-hexosaminidase) (Bifunctional protein NCOAT) (Meningioma-expressed antigen 5) (N-acetyl-beta-D-glucosaminidase) (N-acetyl-beta-glucosaminidase)	-0.564354	0.0832881
ENSGACT00000026330.1	Q8VIJ5	Protein O-GlcNAcase (OGA) (EC 3.2.1.169) (Beta-N-acetylhexosaminidase) (Beta-hexosaminidase) (Bifunctional protein NCOAT) (Meningioma-expressed antigen 5) (N-acetyl-beta-D-glucosaminidase) (N-acetyl-beta-glucosaminidase)	-0.823368	0.0585335
ENSGACT00000006944.1	Q5XIN7	Protein O-linked-mannose beta-1,2-N-acetylglucosaminyltransferase 1 (POMGnT1) (EC 2.4.1.-)	-0.412912	0.0947854
ENSGACT00000019673.1	Q5SWX8	Protein odr-4 homolog (hODR-4) (LAG1-interacting protein) (Transactivated by transforming growth factor beta protein 1)	0.231693	0.0664886
ENSGACT00000004406.1	O14974	Protein phosphatase 1 regulatory subunit 12A (Myosin phosphatase-targeting subunit 1) (Myosin phosphatase target subunit 1) (Protein phosphatase myosin-binding subunit)	-0.516763	0.0504215
ENSGACT00000026951.1	Q9Y570	Protein phosphatase methylesterase 1 (PME-1) (EC 3.1.1.89)	0.151902	0.0751635
ENSGACT00000017842.1	Q5U3N5	Protein phosphatase PTC7 homolog (EC 3.1.3.16)	-0.570468	0.0634249
ENSGACT00000023397.1	Q9NQM4	Protein PIH1D3 (PIH1 domain-containing protein 3) (Sarcoma antigen NY-SAR-97)	0.537334	0.00458835
ENSGACT00000007907.1	O43663	Protein regulator of cytokinesis 1	0.313828	0.0291004
ENSGACT00000023036.1	O43663	Protein regulator of cytokinesis 1	0.288364	0.00718634
ENSGACT00000007865.1	Q3T1J8	Protein RTF2 homolog (Replication termination factor 2 domain-containing protein 1)	-0.151469	0.0617015
ENSGACT00000004464.1	P35467	Protein S100-A1 (S-100 protein alpha chain) (S-100 protein subunit alpha) (S100 calcium-binding protein A1)	0.793725	7.85831e-08
ENSGACT00000026555.1	P25815	Protein S100-P (Migration-inducing gene 9 protein) (MIG9) (Protein S100-E) (S100 calcium-binding protein P)	1.6563	1.16865e-06
ENSGACT00000017341.1	Q9UBV2	Protein sel-1 homolog 1 (Suppressor of lin-12-like protein 1) (Sel-1L)	-0.313223	0.0590401
ENSGACT00000021419.1	A2A9G7	Protein shisa-like-2A	0.546555	0.0318212
ENSGACT00000007870.1	Q1LU93	Protein Simiate (Protein FAM206A)	0.227516	0.0769398
ENSGACT00000007432.3	E1U8D0	Protein SOGA1 (SOGA family member 1) (Suppressor of glucose by autophagy) (Suppressor of glucose, autophagy-associated protein 1) [Cleaved into: N-terminal form; C-terminal 80 kDa form (80-kDa SOGA fragment)]	-0.394757	0.0869562
ENSGACT00000019822.1	Q7ZU13	Protein spinster homolog 1 (Protein not really started) (Spinster-like protein)	0.341732	0.0662041
ENSGACT00000005622.1	Q08C76	Protein SSUH2 homolog (Protein ssu-2 homolog)	0.418837	0.0202691
ENSGACT00000020656.3	A3KN83	Protein strawberry notch homolog 1 (Monocyte protein 3) (MOP-3)	0.2039	0.0890912
ENSGACT00000017432.1	Q0VBF8	Protein stum homolog	-0.44709	0.0490063
ENSGACT00000005265.1	H6D7E6	Protein TALPID3	0.253439	0.0788875
ENSGACT00000007008.1	Q9HCD6	Protein TANC2 (Tetratricopeptide repeat, ankyrin repeat and coiled-coil domain-containing protein 2)	-0.636686	0.0476097
ENSGACT00000025296.1	Q6UWH6	Protein TEX261	-0.45404	0.0974312
ENSGACT00000018427.1	Q5TEJ8	Protein THEMIS2 (Induced by contact to basement membrane 1 protein) (Protein ICB-1) (Thymocyte-expressed molecule involved in selection protein 2)	-0.498049	0.0218717
ENSGACT00000000709.2	Q9UNS1	Protein timeless homolog (hTIM)	0.194179	0.0783259
ENSGACT00000001907.1	A6QNT8	Protein transport protein Sec24A (SEC24-related protein A)	-0.664556	0.0665136
ENSGACT00000003785.1	P53992	Protein transport protein Sec24C (SEC24-related protein C)	-0.335988	0.0911031
ENSGACT00000011934.1	Q5RB31	Protein transport protein Sec61 subunit beta	0.14075	0.0769897
ENSGACT00000018681.1	Q0P4A6	Protein TSSC4	-0.344548	0.0878905
ENSGACT00000026713.1	E9PZ19	Protein turtle homolog B (Immunoglobulin superfamily member 9B)	-0.84936	0.0624958
ENSGACT00000009264.1	A2VDT1	Protein tyrosine phosphatase type IVA 3 (EC 3.1.3.48) (Protein-tyrosine phosphatase 4a3)	-0.222447	0.0633764
ENSGACT00000021871.1	Q8K0T7	Protein unc-13 homolog C (Munc13-3)	-0.579107	0.030931
ENSGACT00000010796.1	Q9P2D8	Protein unc-79 homolog	-0.558053	0.0790682
ENSGACT00000019557.2	Q8N2C7	Protein unc-80 homolog	-0.389023	0.0688092
ENSGACT00000012742.1	Q98SN7	Protein Wnt-2b	-0.696106	0.0705178
ENSGACT00000014857.1	P24383	Protein Wnt-7a	-0.290823	0.0985836
ENSGACT00000025116.1	Q3L254	Protein Wnt-7b	-0.819637	0.0569137
ENSGACT00000021493.1	Q5TYQ1	Protein zyg-11 homolog	-0.468766	0.0950392
ENSGACT00000014478.1	Q5VTY9	Protein-cysteine N-palmitoyltransferase HHAT (EC 2.3.1.-) (Hedgehog acyltransferase) (Melanoma antigen recognized by T-cells 2) (MART-2) (Skinny hedgehog protein 1)	-0.810796	0.0418411
ENSGACT00000007396.1	A0JMP0	Protein-glucosylgalactosylhydroxylysine glucosidase (EC 3.2.1.107) (Acid trehalase-like protein 1)	-0.256179	0.0464748
ENSGACT00000023750.1	A2VDP2	Protein-L-isoaspartate O-methyltransferase domain-containing protein 1	-0.245887	0.0684999
ENSGACT00000022736.1	P16636	Protein-lysine 6-oxidase (EC 1.4.3.13) (Lysyl oxidase)	0.854039	0.0418543
ENSGACT00000022385.1	P28301	Protein-lysine 6-oxidase (EC 1.4.3.13) (Lysyl oxidase) (Ras excision protein)	-0.445388	0.0158966
ENSGACT00000000869.1	F1QH17	Protein-methionine sulfoxide oxidase mical3a (EC 1.14.13.225) (Molecule interacting with CasL protein 3A) (MICAL-3A)	-0.644438	0.000191843
ENSGACT00000000865.1	F1QWK4	Protein-methionine sulfoxide oxidase mical3b (EC 1.14.13.225) (Molecule interacting with CasL protein 3B) (MICAL-3B)	-0.735079	0.0209393
ENSGACT00000016022.1	Q04941	Proteolipid protein 2 (Differentiation-dependent protein A4) (Intestinal membrane A4 protein)	0.351989	0.00691458
ENSGACT00000009597.1	P42683	Proto-oncogene tyrosine-protein kinase LCK (EC 2.7.10.2) (Protein-tyrosine kinase C-TKL) (p56tk1)	-0.375407	0.0365601
ENSGACT00000015028.1	Q1JPZ3	Proto-oncogene tyrosine-protein kinase Src (EC 2.7.10.2) (Proto-oncogene c-Src) (pp60c-src) (p60-Src)	-0.439192	0.0778326
ENSGACT00000023711.1	Q9Y5I4	Protocadherin alpha-C2 (PCDH-alpha-C2)	-0.278972	0.0209934
ENSGACT00000023714.1	Q6V0I7	Protocadherin Fat 4 (hFat4) (Cadherin family member 14) (FAT tumor suppressor homolog 4) (Fat-like cadherin protein FAT-J)	-0.354796	0.0457495
ENSGACT00000023707.1	Q5DRB6	Protocadherin gamma-A4 (PCDH-gamma-A4)	-0.418667	0.0762147
ENSGACT00000023717.1	Q9P2E7	Protocadherin-10	-0.519009	0.0706291
ENSGACT00000005360.1	O14917	Protocadherin-17 (Protocadherin-68)	-0.731564	0.0215754
ENSGACT00000020180.1	O14917	Protocadherin-17 (Protocadherin-68)	-0.459616	0.0956457
ENSGACT00000025971.1	Q9HCL0	Protocadherin-18	-0.616447	0.0418543
ENSGACT00000020957.1	Q2EY14	Protogenin A	-0.593842	0.0682267
ENSGACT00000025211.1	Q96QE2	Proton myo-inositol cotransporter (H(+)-myo-inositol cotransporter) (Hmit) (H(+)-myo-inositol symporter) (Solute carrier family 2 member 13)	-0.564504	0.067411
ENSGACT00000003149.1	Q32PV0	PTB domain-containing engulfment adapter protein 1 (Cell death protein 6 homolog) (PTB domain adapter protein CED-6)	0.349897	0.0563469
ENSGACT00000009885.1	Q3UBG2	PTB-containing, cubilin and LRP1-interacting protein (P-CLI1) (Phosphotyrosine interaction domain-containing protein 1)	-0.506969	0.0588819
ENSGACT00000022938.1	P08938	Purpurin	-0.738685	0.0929829
ENSGACT00000016169.1	P03010	Putative AC9 transposase	-0.586828	0.0770697
ENSGACT00000001346.1	Q68FL4	Putative adenosylhomocysteinase 3 (AdoHcyase 3) (EC 3.3.1.1) (Long-IRBIT) (S-adenosyl-L-homocysteine hydrolase 3) (S-adenosylhomocysteine hydrolase-like protein 2)	-0.283248	0.0843253
ENSGACT00000010888.1	P24346	Putative ATP-dependent RNA helicase an3 (EC 3.6.4.13)	-0.294553	0.0935726
ENSGACT00000011386.1	Q9CWU0	Putative ATP-dependent RNA helicase TDRD12 (EC 3.6.4.13) (ES cell-associated transcript 8 protein) (Tudor domain-containing protein 12)	-0.699576	0.0802949
ENSGACT00000005961.1	A8MY62	Putative beta-lactamase-like 1	-0.675344	0.0449771
ENSGACT00000025063.1	A4QP81	Putative ferric-chelate reductase 1 (EC 1.-.-.-)	-0.665816	0.056318
ENSGACT00000012719.1	Q1LXK4	Putative helicase mov-10-B.1 (EC 3.6.4.13)	0.578932	0.034607
ENSGACT00000006240.1	Q8CB19	Putative homeodomain transcription factor 2	-0.29736	0.0180176
ENSGACT00000003924.1	Q7T3H9	Putative hydroxypyruvate isomerase (EC 5.3.1.22)	0.221522	0.0767582
ENSGACT00000012555.1	Q8NHP8	Putative phospholipase B-like 2 (EC 3.1.1.-) (76 kDa protein) (p76) (LAMA-like protein 2) (Lamina ancestor homolog 2) (Phospholipase B domain-containing protein 2) [Cleaved into: Putative phospholipase B-like 2 32 kDa form; Putative phospholipase B-like 2 45 kDa form]	0.218874	0.034607
ENSGACT00000024173.1	P45831	Putative threonylcarbamoyl-AMP synthase (TC-AMP synthase) (EC 2.7.7.87) (L-threonylcarbamoyladenylate synthase) (tRNA threonylcarbamoyladenosine biosynthesis protein ML1136)	-0.529425	0.0949008
ENSGACT00000010783.1	Q9NXJ5	Pyroglutamyl-peptidase 1 (EC 3.4.19.3) (5-oxoprolyl-peptidase) (Pyroglutamyl aminopeptidase I) (PAP-I) (Pyroglutamyl-peptidase I) (PGP-I) (Pyrrolidone-carboxylate peptidase)	-0.53252	0.0592868
ENSGACT00000013706.1	Q7SYK1	Queuine tRNA-ribosyltransferase catalytic subunit 1 (EC 2.4.2.29) (Guanine insertion enzyme) (tRNA-guanine transglycosylase)	0.359937	0.0218717
ENSGACT00000010068.1	Q1JP73	Queuosine salvage protein	0.224865	0.0280791
ENSGACT00000008545.1	Q80TM6	R3H domain-containing protein 2	-0.248865	0.084224
ENSGACT00000022520.1	Q8NFW9	Rab effector MyRIP (Exophilin-8) (Myosin-VIIa- and Rab-interacting protein) (Synaptotagmin-like protein lacking C2 domains C) (SlaC2-c) (Slp homolog lacking C2 domains c)	-0.398115	0.0913142
ENSGACT00000025638.1	P50399	Rab GDP dissociation inhibitor beta (Rab GDI beta) (GDI-3) (Guanosine diphosphate dissociation inhibitor 2) (GDI-2)	0.276674	0.0247129
ENSGACT00000023004.1	A2AWA9	Rab GTPase-activating protein 1 (GAP and centrosome-associated protein) (Rab6 GTPase-activating protein GAPCenA)	-0.386085	0.0679535
ENSGACT00000027699.1	P37727	Rab proteins geranylgeranyltransferase component A 1 (Choroideremia protein homolog) (Rab escort protein 1) (REP-1)	0.188451	0.0435376
ENSGACT00000003196.1	Q6P6Y1	RAB11-binding protein RELCH homolog (LisH domain and HEAT repeat-containing protein KIAA1468) (RAB11-binding and LisH domain, coiled-coil and HEAT repeat-containing protein RELCH)	-0.521523	0.0682036
ENSGACT00000011962.1	Q6EE23	Radical S-adenosyl methionine domain-containing protein 2 (Viperin) (Virus inhibitory protein, endoplasmic reticulum-associated, interferon-inducible)	0.846532	0.00667233
ENSGACT00000017542.1	Q6DEG4	Ragulator complex protein LAMTOR2 (Late endosomal/lysosomal adaptor and MAPK and MTOR activator 2)	0.256207	0.0140488
ENSGACT00000008480.1	Q9NZL6	Ral guanine nucleotide dissociation stimulator-like 1 (RalGDS-like 1)	-0.728136	0.0158966
ENSGACT00000006376.1	O13066	Ran GTPase-activating protein 1 (RanGAP1)	0.31876	0.0234541
ENSGACT00000003341.1	E6ZIJ1	RanBP-type and C3HC4-type zinc finger-containing protein 1 (EC 2.3.2.31) (Heme-oxidized IRP2 ubiquitin ligase 1 homolog) (HOIL-1) (Heme-oxidized IRP2 ubiquitin transferase 1 homolog)	0.23682	0.0887133
ENSGACT00000008117.1	Q8C0Q9	Rap guanine nucleotide exchange factor 5 (Guanine nucleotide exchange factor for Rap1) (M-Ras-regulated Rap GEF) (MR-GEF)	-0.629031	0.0519659
ENSGACT00000026592.1	Q86WH2	Ras association domain-containing protein 3	-0.702909	0.0308992
ENSGACT00000024907.1	Q8CJ96	Ras association domain-containing protein 8 (Carcinoma-associated protein HOJ-1 homolog)	-0.423136	0.0873803
ENSGACT00000015477.1	Q8NHQ8	Ras association domain-containing protein 8 (Carcinoma-associated protein HOJ-1)	-0.634615	0.01848
ENSGACT00000007802.1	O95267	RAS guanyl-releasing protein 1 (Calcium and DAG-regulated guanine nucleotide exchange factor II) (CalDAG-GEFII) (Ras guanyl-releasing protein)	-0.35323	0.0679163
ENSGACT00000020022.1	Q70E73	Ras-associated and pleckstrin homology domains-containing protein 1 (RAPH1) (Amyotrophic lateral sclerosis 2 chromosomal region candidate gene 18 protein) (Amyotrophic lateral sclerosis 2 chromosomal region candidate gene 9 protein) (Lamellipodin) (Proline-rich EVH1 ligand 2) (PREL-2) (Protein RMO1)	-0.465963	0.0735769
ENSGACT00000022044.1	A7UA95	Ras-associating and dilute domain-containing protein	-0.634862	0.00917654
ENSGACT00000023534.1	Q6DBW1	Ras-GEF domain-containing family member 1B-B	-0.791112	0.0419668
ENSGACT00000013914.1	Q5U651	Ras-interacting protein 1 (Rain)	-0.374714	0.00406567
ENSGACT00000024787.1	A1DZY4	Ras-like protein family member 11A-like	-0.705582	0.0694815
ENSGACT00000019606.1	Q96A58	Ras-related and estrogen-regulated growth inhibitor	-0.646944	0.06079
ENSGACT00000009529.1	Q5ZIT5	Ras-related protein Rab-10	0.227193	0.0934879
ENSGACT00000020470.1	P22129	Ras-related protein Rab-11B (ORA3)	-0.288146	0.00917654
ENSGACT00000005115.1	Q6NYB7	Ras-related protein Rab-1A	0.213287	0.00745144
ENSGACT00000000534.1	P35282	Ras-related protein Rab-21 (Rab-12)	0.255031	0.077808
ENSGACT00000017553.1	P57735	Ras-related protein Rab-25 (CATX-8)	-0.530614	0.000810871
ENSGACT00000018342.1	Q99P74	Ras-related protein Rab-27B	-0.446346	0.0855415
ENSGACT00000019435.1	O95755	Ras-related protein Rab-36	-0.99865	0.0325663
ENSGACT00000008564.1	P35276	Ras-related protein Rab-3D	-0.249351	0.0555548
ENSGACT00000012636.1	Q68EK7	Ras-related protein Rab-4B	-0.542526	0.0711114
ENSGACT00000018177.1	P61294	Ras-related protein Rab-6B	-0.487498	0.0495259
ENSGACT00000007145.1	Q39433	Ras-related protein RAB1BV	-0.478393	0.0698019
ENSGACT00000014396.1	Q13972	Ras-specific guanine nucleotide-releasing factor 1 (Ras-GRF1) (Guanine nucleotide-releasing protein) (GNRP) (Ras-specific nucleotide exchange factor CDC25)	-0.433179	0.0839663
ENSGACT00000009504.1	P04626	Receptor tyrosine-protein kinase erbB-2 (EC 2.7.10.1) (Metastatic lymph node gene 19 protein) (MLN 19) (Proto-oncogene Neu) (Proto-oncogene c-ErbB-2) (Tyrosine kinase-type cell surface receptor HER2) (p185erbB2) (CD antigen CD340)	-1.10947	0.058669
ENSGACT00000019492.1	Q15303	Receptor tyrosine-protein kinase erbB-4 (EC 2.7.10.1) (Proto-oncogene-like protein c-ErbB-4) (Tyrosine kinase-type cell surface receptor HER4) (p180erbB4) [Cleaved into: ERBB4 intracellular domain (4ICD) (E4ICD) (s80HER4)]	-0.477313	0.0896589
ENSGACT00000006976.1	Q9D0V7	Receptor-binding cancer antigen expressed on SiSo cells (Cancer-associated surface antigen RCAS1) (Estrogen receptor-binding fragment-associated gene 9 protein)	-0.30236	0.0856281
ENSGACT00000026741.1	Q9ERK0	Receptor-interacting serine/threonine-protein kinase 4 (EC 2.7.11.1) (Ankyrin repeat domain-containing protein 3) (PKC-associated protein kinase) (PKC-regulated protein kinase)	-0.633977	0.0979515
ENSGACT00000006936.1	Q5QGT7	Receptor-transporting protein 2 (3CxxC-type zinc finger protein 2)	0.752446	0.0476621
ENSGACT00000004061.1	Q00342	Receptor-type tyrosine-protein kinase FLT3 (EC 2.7.10.1) (FL cytokine receptor) (Fetal liver kinase 2) (FLK-2) (Fms-like tyrosine kinase 3) (FLT-3) (Tyrosine-protein kinase receptor flk-2) (CD antigen CD135)	0.2607	0.0747837
ENSGACT00000011961.1	P18433	Receptor-type tyrosine-protein phosphatase alpha (Protein-tyrosine phosphatase alpha) (R-PTP-alpha) (EC 3.1.3.48)	-0.340365	0.0507343
ENSGACT00000010159.1	B2RU80	Receptor-type tyrosine-protein phosphatase beta (Protein-tyrosine phosphatase beta) (R-PTP-beta) (EC 3.1.3.48) (Vascular endothelial protein tyrosine phosphatase) (VE-PTP)	-0.297291	0.02619
ENSGACT00000020769.1	P23467	Receptor-type tyrosine-protein phosphatase beta (Protein-tyrosine phosphatase beta) (R-PTP-beta) (EC 3.1.3.48) (Vascular endothelial protein tyrosine phosphatase) (VE-PTP)	-0.319441	0.00952954
ENSGACT00000025867.1	P23468	Receptor-type tyrosine-protein phosphatase delta (Protein-tyrosine phosphatase delta) (R-PTP-delta) (EC 3.1.3.48)	-0.421158	0.0615186
ENSGACT00000010732.1	P35822	Receptor-type tyrosine-protein phosphatase kappa (Protein-tyrosine phosphatase kappa) (R-PTP-kappa) (EC 3.1.3.48)	-0.469583	0.095127
ENSGACT00000005197.1	Q63475	Receptor-type tyrosine-protein phosphatase N2 (R-PTP-N2) (EC 3.1.3.-) (EC 3.1.3.48) (PTP NE-6) (PTPNE6) (Phogrin) [Cleaved into: IA-2beta60]	-0.655643	0.0947854
ENSGACT00000005205.1	Q63475	Receptor-type tyrosine-protein phosphatase N2 (R-PTP-N2) (EC 3.1.3.-) (EC 3.1.3.48) (PTP NE-6) (PTPNE6) (Phogrin) [Cleaved into: IA-2beta60]	0.393527	0.0506201
ENSGACT00000011420.1	P23471	Receptor-type tyrosine-protein phosphatase zeta (R-PTP-zeta) (EC 3.1.3.48) (Protein-tyrosine phosphatase receptor type Z polypeptide 1) (Protein-tyrosine phosphatase receptor type Z polypeptide 2) (R-PTP-zeta-2)	-0.515541	0.0594077
ENSGACT00000008486.1	Q16849	Receptor-type tyrosine-protein phosphatase-like N (R-PTP-N) (Islet cell antigen 512) (ICA 512) (Islet cell autoantigen 3) (PTP IA-2) [Cleaved into: ICA512-N-terminal fragment (ICA512-NTF); ICA512-transmembrane fragment (ICA512-TMF); ICA512-cleaved cytosolic fragment (ICA512-CCF)]	-0.564674	0.00123483
ENSGACT00000013217.1	P78509	Reelin (EC 3.4.21.-)	-0.621251	0.0797077
ENSGACT00000005294.1	Q86UR5	Regulating synaptic membrane exocytosis protein 1 (Rab-3-interacting molecule 1) (RIM 1) (Rab-3-interacting protein 2)	-0.512778	0.0425352
ENSGACT00000007625.1	P97428	Regulator of G-protein signaling 16 (RGS16) (A28-RGS14P) (Retinal-specific RGS) (RGS-r) (Retinally abundant regulator of G-protein signaling)	-0.40606	0.0775618
ENSGACT00000021309.1	Q99PG4	Regulator of G-protein signaling 18 (RGS18)	-0.455155	0.0894942
ENSGACT00000007593.1	Q864Z2	Regulator of G-protein signaling 5 (RGS5)	-0.636066	0.000413077
ENSGACT00000007904.1	P49758	Regulator of G-protein signaling 6 (RGS6) (S914)	-0.616102	0.0177005
ENSGACT00000002215.1	P81134	Renin receptor (ATPase H(+)-transporting lysosomal accessory protein 2) (ATPase H(+)-transporting lysosomal-interacting protein 2) (Renin/prorenin receptor) (Vacuolar ATP synthase membrane sector-associated protein M8-9) (V-ATPase M8.9 subunit)	0.221165	0.0377633
ENSGACT00000000614.1	P35250	Replication factor C subunit 2 (Activator 1 40 kDa subunit) (A1 40 kDa subunit) (Activator 1 subunit 2) (Replication factor C 40 kDa subunit) (RF-C 40 kDa subunit) (RFC40)	-0.37305	0.0771058
ENSGACT00000002715.1	P35249	Replication factor C subunit 4 (Activator 1 37 kDa subunit) (A1 37 kDa subunit) (Activator 1 subunit 4) (Replication factor C 37 kDa subunit) (RF-C 37 kDa subunit) (RFC37)	0.559499	0.00663988
ENSGACT00000018421.1	P15927	Replication protein A 32 kDa subunit (RP-A p32) (Replication factor A protein 2) (RF-A protein 2) (Replication protein A 34 kDa subunit) (RP-A p34)	0.365124	0.00667233
ENSGACT00000011083.1	Q6IFY7	Reticulon-1-A (RTN1.1) (xRTN1) (XRTN1-C.1)	-0.591773	0.0972721
ENSGACT00000009395.1	P10123	Retinaldehyde-binding protein 1 (Cellular retinaldehyde-binding protein)	-0.43595	0.0221637
ENSGACT00000007762.1	Q8TA86	Retinitis pigmentosa 9 protein (Pim-1-associated protein) (PAP-1)	0.209233	0.0876833
ENSGACT00000005319.1	Q8BX09	Retinoblastoma-binding protein 5 (RBBP-5)	0.282837	0.0592535
ENSGACT00000000033.1	P28749	Retinoblastoma-like protein 1 (107 kDa retinoblastoma-associated protein) (p107) (pRb1)	0.236751	0.0325663
ENSGACT00000010392.1	Q08999	Retinoblastoma-like protein 2 (130 kDa retinoblastoma-associated protein) (p130) (Retinoblastoma-related protein 2) (RBR-2) (pRb2)	-0.403526	0.000651007
ENSGACT00000000789.1	Q91392	Retinoic acid receptor gamma-A (RAR-gamma-A) (zRAR gamma) (Nuclear receptor subfamily 1 group B member 3-A) (RAR-gamma-2)	-0.449468	0.0780258
ENSGACT00000012380.1	Q91392	Retinoic acid receptor gamma-A (RAR-gamma-A) (zRAR gamma) (Nuclear receptor subfamily 1 group B member 3-A) (RAR-gamma-2)	0.389815	0.0340365
ENSGACT00000001752.1	A1L1W4	Retinol dehydrogenase 10-A (EC 1.1.1.300)	-0.507926	0.0686001
ENSGACT00000003627.1	A1L1W4	Retinol dehydrogenase 10-A (EC 1.1.1.300)	-0.657436	0.0663811
ENSGACT00000004200.1	Q8NBN7	Retinol dehydrogenase 13 (EC 1.1.1.300) (Short chain dehydrogenase/reductase family 7C member 3)	-0.631015	0.0872439
ENSGACT00000012921.1	Q7TQ33	RGM domain family member B (DRG11-responsive axonal guidance and outgrowth of neurite) (DRAGON)	-0.368245	0.0804192
ENSGACT00000024063.1	Q5XI73	Rho GDP-dissociation inhibitor 1 (Rho GDI 1) (Rho-GDI alpha)	-0.395224	0.0712765
ENSGACT00000010218.1	Q3KRB8	Rho GTPase-activating protein 11B (Protein FAM7B1) (Rho-type GTPase-activating protein 11B)	-0.470724	0.0824944
ENSGACT00000001319.1	Q8IWW6	Rho GTPase-activating protein 12 (Rho-type GTPase-activating protein 12)	-0.511059	0.0563469
ENSGACT00000019572.1	Q8C0D4	Rho GTPase-activating protein 12 (Rho-type GTPase-activating protein 12)	-0.627649	0.0248562
ENSGACT00000015591.1	Q99N37	Rho GTPase-activating protein 17 (Neuron-associated developmentally-regulated protein) (Nadrin) (Rho-type GTPase-activating protein 17)	-0.325625	0.0970207
ENSGACT00000021702.1	Q5U2Z7	Rho GTPase-activating protein 24 (Down-regulated in nephrectomized rat kidney #2) (Rho-type GTPase-activating protein 24)	-0.533108	0.0249071
ENSGACT00000023931.1	Q8N264	Rho GTPase-activating protein 24 (Filamin-A-associated RhoGAP) (FilGAP) (RAC1- and CDC42-specific GTPase-activating protein of 72 kDa) (RC-GAP72) (Rho-type GTPase-activating protein 24) (RhoGAP of 73 kDa) (Sarcoma antigen NY-SAR-88) (p73RhoGAP)	-0.330929	0.0381431
ENSGACT00000002603.1	Q6PCS4	Rho GTPase-activating protein 29 (Rho-type GTPase-activating protein 29)	-0.498367	0.0239044
ENSGACT00000022096.1	Q6PCS4	Rho GTPase-activating protein 29 (Rho-type GTPase-activating protein 29)	-0.321127	0.00364341
ENSGACT00000012552.1	Q91YM2	Rho GTPase-activating protein 35 (Glucocorticoid receptor DNA-binding factor 1)	-0.42242	0.0206086
ENSGACT00000013336.1	P59281	Rho GTPase-activating protein 39	-0.37202	0.0414813
ENSGACT00000016128.1	Q6ZM89	Rho GTPase-activating protein 42 (Rho GTPase-activating protein 10-like) (Rho-type GTPase-activating protein 42)	-0.529032	0.0142332
ENSGACT00000016133.1	Q6ZM89	Rho GTPase-activating protein 42 (Rho GTPase-activating protein 10-like) (Rho-type GTPase-activating protein 42)	-0.537436	0.0704252
ENSGACT00000014327.1	Q13017	Rho GTPase-activating protein 5 (Rho-type GTPase-activating protein 5) (p190-B)	0.338088	0.0686001
ENSGACT00000019874.1	O54834	Rho GTPase-activating protein 6 (Rho-type GTPase-activating protein 6) (Rho-type GTPase-activating protein RhoGAPX-1)	-0.395484	0.075595
ENSGACT00000013321.1	Q9DBZ9	Rho GTPase-activating protein SYDE1 (Synapse defective protein 1 homolog 1) (Protein syd-1 homolog 1)	-0.551422	0.0819346
ENSGACT00000008961.1	Q8C033	Rho guanine nucleotide exchange factor 10	-0.724903	0.0887133
ENSGACT00000010893.1	Q96PE2	Rho guanine nucleotide exchange factor 17 (164 kDa Rho-specific guanine-nucleotide exchange factor) (p164-RhoGEF) (p164RhoGEF) (Tumor endothelial marker 4)	-0.396723	0.0838073
ENSGACT00000000926.1	Q6P720	Rho guanine nucleotide exchange factor 25 (Guanine nucleotide exchange factor GEFT) (Rac/Cdc42/Rho exchange factor GEFT) (RhoA/Rac/Cdc42 guanine nucleotide exchange factor GEFT)	-0.581465	0.0223554
ENSGACT00000013840.1	E9Q7D5	Rho guanine nucleotide exchange factor 5	0.811919	0.0290404
ENSGACT00000024548.1	O43307	Rho guanine nucleotide exchange factor 9 (Collybistin) (PEM-2 homolog) (Rac/Cdc42 guanine nucleotide exchange factor 9)	-0.336866	0.0291324
ENSGACT00000012652.1	M3TYT0	Rho-associated protein kinase 2 (EC 2.7.11.1) (Rho kinase 2) (Rho-associated, coiled-coil-containing protein kinase 2) (Rho-associated, coiled-coil-containing protein kinase II) (ROCK-II) (p164 ROCK-2)	-0.363381	0.0463143
ENSGACT00000001570.1	Q6DHM9	Rho-related GTP-binding protein RhoA-B	0.201659	0.0412811
ENSGACT00000013166.1	Q7T2E8	Rho-related GTP-binding protein RhoA-C	-0.350021	0.0739835
ENSGACT00000020249.1	Q9WVL4	Rhodopsin kinase (RK) (EC 2.7.11.14) (G protein-coupled receptor kinase 1)	-0.536998	0.060189
ENSGACT00000016797.1	Q8TEB9	Rhomboid-related protein 4 (RRP4) (EC 3.4.21.105) (Rhomboid domain-containing protein 1) (Rhomboid-like protein 4)	-0.414794	0.0963097
ENSGACT00000020682.1	Q8JFQ2	Rhombotin-1 (LIM domain only protein 1) (LMO-1)	-0.621356	0.000176159
ENSGACT00000018164.1	Q9H4K1	RIB43A-like with coiled-coils protein 2	-0.379243	0.087573
ENSGACT00000021182.1	Q9CWY8	Ribonuclease H2 subunit A (RNase H2 subunit A) (EC 3.1.26.4) (Ribonuclease HI large subunit) (RNase HI large subunit) (Ribonuclease HI subunit A)	0.316704	0.0715239
ENSGACT00000013631.1	Q3SZ21	Ribonuclease P protein subunit p30 (RNaseP protein p30) (EC 3.1.26.5) (RNase P subunit 2)	-0.293339	0.0715239
ENSGACT00000004599.1	Q99575	Ribonucleases P/MRP protein subunit POP1 (hPOP1) (EC 3.1.26.5)	-0.419255	0.0897456
ENSGACT00000018285.1	Q8IY67	Ribonucleoprotein PTB-binding 1 (Protein raver-1)	-0.464399	0.076234
ENSGACT00000009468.1	Q9HCJ3	Ribonucleoprotein PTB-binding 2 (Protein raver-2)	-0.519915	0.0683881
ENSGACT00000026992.1	P79732	Ribonucleoside-diphosphate reductase large subunit (EC 1.17.4.1) (Ribonucleoside-diphosphate reductase subunit M1) (Ribonucleotide reductase large subunit) (Ribonucleotide reductase protein R1 class I)	0.304597	0.053875
ENSGACT00000014509.1	Q6PBR7	Ribosomal protein 63, mitochondrial (Mitochondrial ribosomal protein 63) (Mitochondrial ribosomal protein L57)	0.441304	0.00718082
ENSGACT00000009581.1	Q9D1C9	Ribosomal RNA-processing protein 7 homolog A (Gastric cancer antigen Zg14 homolog)	0.224832	0.0930664
ENSGACT00000003897.2	Q2KIH4	Ribosome biogenesis regulatory protein homolog	0.382281	0.0721223
ENSGACT00000006271.1	Q99PL5	Ribosome-binding protein 1 (Ribosome receptor protein) (RRp) (mRRp)	0.395995	0.0219754
ENSGACT00000017269.1	Q8TAC1	Rieske domain-containing protein	-0.619652	0.0878168
ENSGACT00000010915.1	Q5EBL4	RILP-like protein 1 (Rab-interacting lysosomal-like protein 1)	-0.469753	0.00716091
ENSGACT00000016219.1	Q8QFX1	RIMS-binding protein 2 (RIM-BP2)	-0.620757	0.0700442
ENSGACT00000023293.1	Q8QFX1	RIMS-binding protein 2 (RIM-BP2)	-0.447412	0.0950471
ENSGACT00000018386.1	Q96DX4	RING finger and SPRY domain-containing protein 1	-0.578089	0.0314884
ENSGACT00000004926.1	Q3UIW8	RING finger protein 224	-0.550642	0.0769398
ENSGACT00000005141.1	Q4R5T4	RING finger protein 32	-0.724676	0.0779856
ENSGACT00000006753.1	Q6EE22	RING finger protein unkempt homolog (Zinc finger CCCH domain-containing protein 5)	-0.448982	0.0897456
ENSGACT00000000445.1	P20755	RLA class II histocompatibility antigen, DP alpha-1 chain (D10 haplotype) (Fragment)	0.649348	0.0088985
ENSGACT00000017884.1	Q2HJ88	RNA 3'-terminal phosphate cyclase (RNA cyclase) (RNA-3'-phosphate cyclase) (EC 6.5.1.4) (RNA terminal phosphate cyclase domain-containing protein 1)	0.222677	0.0239949
ENSGACT00000002794.1	Q8BIF2	RNA binding protein fox-1 homolog 3 (Fox-1 homolog C) (Hexaribonucleotide-binding protein 3) (Fox-3) (Neuronal nuclei antigen) (NeuN antigen)	-0.548545	0.0859498
ENSGACT00000005252.3	Q9BXT6	RNA helicase Mov10l1 (EC 3.6.4.13) (Moloney leukemia virus 10-like protein 1) (MOV10-like protein 1)	-0.595351	0.0956457
ENSGACT00000014291.1	O08856	RNA polymerase II elongation factor ELL (Eleven-nineteen lysine-rich leukemia protein)	-0.575553	0.0414055
ENSGACT00000016705.1	P55199	RNA polymerase II elongation factor ELL (Eleven-nineteen lysine-rich leukemia protein)	-0.367317	0.0647833
ENSGACT00000014354.1	Q4U0S5	RNA polymerase II-associated factor 1 homolog (PD2-like protein)	-0.228388	0.0629814
ENSGACT00000020758.1	Q62018	RNA polymerase-associated protein CTR9 homolog (SH2 domain-binding protein 1) (Tetratricopeptide repeat-containing, SH2-binding phosphoprotein of 150 kDa) (TPR-containing, SH2-binding phosphoprotein of 150 kDa) (p150TSP)	0.163439	0.0943529
ENSGACT00000019830.1	Q6NYV9	RNA polymerase-associated protein LEO1	0.281904	0.0257888
ENSGACT00000018884.1	Q08C69	RNA pseudouridylate synthase domain-containing protein 1	-0.315903	0.0546632
ENSGACT00000011456.1	Q149F1	RNA pseudouridylate synthase domain-containing protein 2	0.304548	0.0813337
ENSGACT00000020056.1	P29558	RNA-binding motif, single-stranded-interacting protein 1 (Single-stranded DNA-binding protein MSSP-1) (Suppressor of CDC2 with RNA-binding motif 2)	0.38335	0.0221651
ENSGACT00000008456.1	Q5RBD3	RNA-binding motif, single-stranded-interacting protein 3	-0.594269	0.000133247
ENSGACT00000001329.1	Q0VBL3	RNA-binding protein 15 (One-twenty two protein 1) (RNA-binding motif protein 15)	-0.2201	0.0874827
ENSGACT00000025790.1	Q93062	RNA-binding protein with multiple splicing (RBP-MS) (Heart and RRM expressed sequence) (Hermes)	-0.286895	0.0409533
ENSGACT00000014913.1	Q3KPW1	RNA-binding protein with serine-rich domain 1-B	0.243417	0.0513245
ENSGACT00000022927.1	P33726	Rod cGMP-specific 3',5'-cyclic phosphodiesterase subunit beta (GMP-PDE beta) (EC 3.1.4.35)	-0.53091	0.0800335
ENSGACT00000004855.1	Q8CJ40	Rootletin (Ciliary rootlet coiled-coil protein)	-0.639981	0.0846261
ENSGACT00000013995.1	Q9HCK4	Roundabout homolog 2	-0.548821	0.0706807
ENSGACT00000015082.1	Q7TPD3	Roundabout homolog 2	-0.553918	0.0334919
ENSGACT00000026645.1	Q9HCK4	Roundabout homolog 2	-0.965257	0.0255437
ENSGACT00000003242.1	P47804	RPE-retinal G protein-coupled receptor	-0.363691	0.0536325
ENSGACT00000005610.1	P22232	rRNA 2'-O-methyltransferase fibrillarin (EC 2.1.1.-) (Histone-glutamine methyltransferase)	0.35659	0.0496172
ENSGACT00000014550.1	Q566V3	rRNA methyltransferase 3A, mitochondrial (EC 2.1.1.-) (RNA methyltransferase-like protein 1A) (rRNA (guanosine-2'-O)-methyltransferase)	0.333513	0.0656876
ENSGACT00000012067.1	Q80U62	Run domain Beclin-1-interacting and cysteine-rich domain-containing protein (Rubicon)	-0.671515	0.0406816
ENSGACT00000012860.1	A7YDW0	RUN domain-containing protein 3A (Rap2-interacting protein) (Rap2ip)	-0.679463	0.000230106
ENSGACT00000001016.1	Q8AWW7	RuvB-like 1 (EC 3.6.4.12) (Pontin) (zPontin)	0.300591	0.00810289
ENSGACT00000026765.1	P83571	RuvB-like 2 (EC 3.6.4.12) (Reptin) (zReptin)	0.204118	0.0382147
ENSGACT00000005899.1	Q99ND9	RWD domain-containing protein 1 (Small androgen receptor-interacting protein)	0.249976	0.0759571
ENSGACT00000013943.2	Q9BY12	S phase cyclin A-associated protein in the endoplasmic reticulum (S phase cyclin A-associated protein in the ER) (Zinc finger protein 291)	-0.361361	0.023292
ENSGACT00000008319.1	Q9NZJ4	Sacsin (DnaJ homolog subfamily C member 29) (DNAJC29)	1.021	0.000323485
ENSGACT00000022094.1	Q9NSC2	Sal-like protein 1 (Spalt-like transcription factor 1) (Zinc finger protein 794) (Zinc finger protein SALL1) (Zinc finger protein Spalt-1) (HSal1) (Sal-1)	-0.277954	0.0493623
ENSGACT00000022979.1	A0JN71	SAM and SH3 domain-containing protein 3	-0.453071	0.0363275
ENSGACT00000006679.1	Q9UHR5	SAP30-binding protein (Transcriptional regulator protein HCNGP)	0.269351	0.0788875
ENSGACT00000015007.1	Q7TQ48	Sarcalumenin	-0.597259	0.0861614
ENSGACT00000021616.1	Q03669	Sarcoplasmic/endoplasmic reticulum calcium ATPase 2 (SERCA2) (SR Ca(2+)-ATPase 2) (EC 3.6.3.8) (Calcium pump 2) (Calcium-transporting ATPase sarcoplasmic reticulum type, slow twitch skeletal muscle isoform) (Endoplasmic reticulum class 1/2 Ca(2+) ATPase)	-0.260749	0.0741067
ENSGACT00000018006.1	Q6R2W3	SCAN domain-containing protein 3 (Transposon-derived Buster4 transposase-like protein) (Zinc finger BED domain-containing protein 9)	-0.742081	0.0662041
ENSGACT00000010198.1	Q5T4F7	Secreted frizzled-related protein 5 (sFRP-5) (Frizzled-related protein 1b) (FRP-1b) (Secreted apoptosis-related protein 3) (SARP-3)	-0.293288	0.0951709
ENSGACT00000007678.1	Q3MHW0	Secretion-regulating guanine nucleotide exchange factor	-0.535546	0.0952729
ENSGACT00000019801.1	A3KQQ9	Secretogranin-3 (Secretogranin III) (SgIII)	-0.636351	0.058669
ENSGACT00000004358.1	Q58DR5	Secretory carrier-associated membrane protein 3 (Secretory carrier membrane protein 3)	0.254458	0.0359255
ENSGACT00000022205.2	Q93073	Selenocysteine insertion sequence-binding protein 2-like (SECIS-binding protein 2-like)	-0.242112	0.0986976
ENSGACT00000018969.1	Q98SV0	Selenoprotein Pb (zSelPb)	-0.436295	0.0604898
ENSGACT00000026315.1	Q9Z123	Semaphorin-4F (Semaphorin-W) (Sema W)	-0.528019	0.046602
ENSGACT00000024511.1	Q17QK8	Sepiapterin reductase (SPR) (EC 1.1.1.153)	0.647743	6.68392e-05
ENSGACT00000017152.1	Q5R481	Septin-7	0.327996	0.0821342
ENSGACT00000024075.1	Q642H3	Septin-8-A	-0.695821	0.00781413
ENSGACT00000027469.1	Q642H3	Septin-8-A	0.339523	0.0115785
ENSGACT00000010345.1	P35623	Serine hydroxymethyltransferase, cytosolic (SHMT) (EC 2.1.2.1) (Glycine hydroxymethyltransferase) (Serine methylase)	0.343481	0.00480924
ENSGACT00000013683.1	Q6GMI0	Serine protease HTRA1A (EC 3.4.21.-) (High-temperature requirement A serine peptidase 1A) (Serine protease 11)	-0.392369	0.0839663
ENSGACT00000005373.1	Q6DRC0	Serine--tRNA ligase, cytoplasmic (EC 6.1.1.11) (Seryl-tRNA synthetase) (SerRS)	0.223865	0.0423367
ENSGACT00000001453.1	Q5E959	Serine-threonine kinase receptor-associated protein	0.299479	0.00216791
ENSGACT00000012226.1	Q5PPJ2	Serine/Arginine-related protein 53 (SRrp53) (Arginine/serine-rich coiled-coil protein 1)	0.196084	0.0698019
ENSGACT00000010414.1	Q09167	Serine/arginine-rich splicing factor 5 (Delayed-early protein HRS) (Insulin-induced growth response protein CL-4) (Pre-mRNA-splicing factor SRP40) (Splicing factor, arginine/serine-rich 5)	-0.287737	0.0968667
ENSGACT00000022400.1	Q5PPI1	Serine/arginine-rich splicing factor 9 (Splicing factor, arginine/serine-rich 9)	0.161517	0.0780258
ENSGACT00000018338.1	Q99KH8	Serine/threonine-protein kinase 24 (EC 2.7.11.1) (Mammalian STE20-like protein kinase 3) (MST-3) (STE20-like kinase MST3) [Cleaved into: Serine/threonine-protein kinase 24 35 kDa subunit (Mammalian STE20-like protein kinase 3 N-terminal) (MST3/N); Serine/threonine-protein kinase 24 12 kDa subunit (Mammalian STE20-like protein kinase 3 C-terminal) (MST3/C)]	-0.753642	0.0383085
ENSGACT00000003686.1	Q86UX6	Serine/threonine-protein kinase 32C (EC 2.7.11.1) (PKE) (Yet another novel kinase 3)	-0.636153	0.0778445
ENSGACT00000021426.1	Q2KIP2	Serine/threonine-protein kinase haspin (EC 2.7.11.1) (Germ cell-specific gene 2 protein)	0.376039	0.0183855
ENSGACT00000006475.1	Q9JLN9	Serine/threonine-protein kinase mTOR (EC 2.7.11.1) (FK506-binding protein 12-rapamycin complex-associated protein 1) (FKBP12-rapamycin complex-associated protein) (Mammalian target of rapamycin) (mTOR) (Mechanistic target of rapamycin) (Rapamycin target protein 1) (RAPT1)	-0.360537	0.0783259
ENSGACT00000025169.1	Q9PU85	Serine/threonine-protein kinase pim-3 (EC 2.7.11.1) (qpim)	-0.564061	0.0520554
ENSGACT00000021866.1	P62205	Serine/threonine-protein kinase PLK1 (EC 2.7.11.21) (Plx1) (Polo-like kinase 1) (PLK-1)	0.268681	0.0308992
ENSGACT00000003291.1	Q9BRS2	Serine/threonine-protein kinase RIO1 (EC 2.7.11.1) (EC 3.6.3.-) (RIO kinase 1)	0.300837	0.0403114
ENSGACT00000012901.1	Q9BVS4	Serine/threonine-protein kinase RIO2 (EC 2.7.11.1) (RIO kinase 2)	0.190581	0.0537681
ENSGACT00000004544.1	Q9IA88	Serine/threonine-protein kinase SIK2 (EC 2.7.11.1) (Qin-induced kinase) (Salt-inducible kinase 2) (SIK-2) (Serine/threonine-protein kinase SNF1-like kinase 2)	-0.560741	0.0128267
ENSGACT00000004952.1	Q45FA5	Serine/threonine-protein kinase SRPK (PSRPK) (EC 2.7.11.1)	-0.652744	0.062372
ENSGACT00000016321.1	O75385	Serine/threonine-protein kinase ULK1 (EC 2.7.11.1) (Autophagy-related protein 1 homolog) (ATG1) (hATG1) (Unc-51-like kinase 1)	-0.548089	0.0856927
ENSGACT00000017792.1	Q8BN21	Serine/threonine-protein kinase VRK2 (EC 2.7.11.1) (Vaccinia-related kinase 2)	0.351785	0.0495259
ENSGACT00000014489.1	Q06190	Serine/threonine-protein phosphatase 2A regulatory subunit B'' subunit alpha (PP2A subunit B isoform PR72/PR130) (PP2A subunit B isoform R3 isoform) (PP2A subunit B isoforms B''-PR72/PR130) (PP2A subunit B isoforms B72/B130) (Serine/threonine-protein phosphatase 2A 72/130 kDa regulatory subunit B)	-0.575467	0.0621677
ENSGACT00000016939.1	P53041	Serine/threonine-protein phosphatase 5 (PP5) (EC 3.1.3.16) (Protein phosphatase T) (PP-T) (PPT)	0.344204	0.0118803
ENSGACT00000009812.1	Q6NVU2	Serine/threonine-protein phosphatase PP1-gamma catalytic subunit (PP-1G) (EC 3.1.3.16)	0.207284	0.0456307
ENSGACT00000018276.1	Q3SWT6	Serine/threonine-protein phosphatase with EF-hands 1 (PPEF-1) (EC 3.1.3.16)	-0.775844	0.0308992
ENSGACT00000027001.1	Q66I22	Serrate RNA effector molecule homolog (Arsenite-resistance protein 2)	0.185036	0.0455517
ENSGACT00000011677.1	P23680	Serum amyloid P-component (SAP)	0.995335	1.2392e-05
ENSGACT00000021898.1	Q8CG80	SH2 domain-containing adapter protein F	-0.399968	0.0897456
ENSGACT00000011775.1	Q8R1B0	SH3 and cysteine-rich domain-containing protein 2 (24b2/STAC2) (Src homology 3 and cysteine-rich domain-containing protein 2)	-0.842986	0.0504881
ENSGACT00000011839.1	Q9H299	SH3 domain-binding glutamic acid-rich-like protein 3 (SH3 domain-binding protein 1) (SH3BP-1)	0.305034	0.00642736
ENSGACT00000024663.1	Q9NR45	Sialic acid synthase (N-acetylneuraminate synthase) (EC 2.5.1.56) (N-acetylneuraminate-9-phosphate synthase) (EC 2.5.1.57) (N-acetylneuraminic acid phosphate synthase) (N-acetylneuraminic acid synthase)	0.218852	0.0127586
ENSGACT00000003991.1	Q6ZMC9	Sialic acid-binding Ig-like lectin 15 (Siglec-15) (CD33 antigen-like 3)	-0.597044	0.0959237
ENSGACT00000003826.1	O35657	Sialidase-1 (EC 3.2.1.18) (G9 sialidase) (Lysosomal sialidase) (N-acetyl-alpha-neuraminidase 1)	-0.543548	0.0937512
ENSGACT00000008095.1	Q8NBJ9	SID1 transmembrane family member 2	0.261534	0.0735769
ENSGACT00000017926.1	Q6DFQ5	Sigma intracellular receptor 2 (Sigma-2 receptor) (Sigma2 receptor) (Transmembrane protein 97)	0.541223	0.0891743
ENSGACT00000021741.1	Q5R9C7	Signal peptidase complex catalytic subunit SEC11A (EC 3.4.21.89) (Endopeptidase SP18) (Microsomal signal peptidase 18 kDa subunit) (SPase 18 kDa subunit) (SEC11 homolog A) (SEC11-like protein 1) (SPC18)	0.216003	0.0257992
ENSGACT00000000398.1	Q5RF96	Signal peptidase complex subunit 1 (EC 3.4.-.-) (Microsomal signal peptidase 12 kDa subunit) (SPase 12 kDa subunit)	0.16404	0.00737049
ENSGACT00000021825.1	Q9JJF9	Signal peptide peptidase-like 2A (SPP-like 2A) (SPPL2a) (EC 3.4.23.-) (Intramembrane protease 3) (IMP-3) (Presenilin-like protein 2)	0.216452	0.0398797
ENSGACT00000004266.1	Q66PY1	Signal peptide, CUB and EGF-like domain-containing protein 3	-0.67666	0.0998457
ENSGACT00000001414.1	Q3ZBG7	Signal recognition particle 19 kDa protein (SRP19)	0.225504	0.0308992
ENSGACT00000005416.1	P49962	Signal recognition particle 9 kDa protein (SRP9)	0.450641	0.00625247
ENSGACT00000020610.1	Q764M5	Signal transducer and activator of transcription 1	0.520725	0.00427416
ENSGACT00000000913.1	Q19S50	Signal transducer and activator of transcription 3	0.488692	0.00292694
ENSGACT00000011415.1	P52631	Signal transducer and activator of transcription 3	0.277909	0.056318
ENSGACT00000015893.1	Q9NP50	SIN3-HDAC complex-associated factor (Protein FAM60A) (Tera protein homolog)	-0.640886	0.0572362
ENSGACT00000026682.1	Q14190	Single-minded homolog 2 (Class E basic helix-loop-helix protein 15) (bHLHe15)	-0.692781	0.0970365
ENSGACT00000009365.1	Q66I84	Sister chromatid cohesion protein DCC1 (Defective in sister chromatid cohesion protein 1 homolog)	0.522363	0.00393267
ENSGACT00000014755.1	P19965	SITS-binding protein (SP105)	-0.698321	0.0482825
ENSGACT00000024188.1	Q7SXC6	SLAIN motif-containing protein-like	-0.493695	0.0513639
ENSGACT00000004289.1	O43765	Small glutamine-rich tetratricopeptide repeat-containing protein alpha (Alpha-SGT) (Vpu-binding protein) (UBP)	0.165681	0.0956531
ENSGACT00000009443.1	A3KNM5	Small integral membrane protein 15	0.18354	0.039476
ENSGACT00000014483.1	Q7ZUG0	Small nuclear ribonucleoprotein E (snRNP-E) (Sm protein E) (Sm-E) (SmE)	0.34858	0.00163122
ENSGACT00000026548.1	P62321	Small nuclear ribonucleoprotein F (snRNP-F) (Sm protein F) (Sm-F) (SmF)	0.302395	0.015347
ENSGACT00000017487.1	P62309	Small nuclear ribonucleoprotein G (snRNP-G) (Sm protein G) (Sm-G) (SmG)	0.390483	0.010353
ENSGACT00000006916.1	P62315	Small nuclear ribonucleoprotein Sm D1 (Sm-D1) (Sm-D autoantigen) (snRNP core protein D1)	0.233479	0.014131
ENSGACT00000008883.1	P62317	Small nuclear ribonucleoprotein Sm D2 (Sm-D2) (snRNP core protein D2)	0.211602	0.0271961
ENSGACT00000023208.1	P62323	Small nuclear ribonucleoprotein Sm D3 (Sm-D3) (snRNP core protein D3)	0.317599	0.00737737
ENSGACT00000020593.1	Q9PT08	Small ubiquitin-related modifier 1 (SUMO-1)	-0.463326	0.0353415
ENSGACT00000013418.1	Q6DK72	Small ubiquitin-related modifier 3 (SUMO-3)	-0.331465	0.0892591
ENSGACT00000011070.1	P53814	Smoothelin	-0.439844	0.0909946
ENSGACT00000020618.1	Q9Y4D2	Sn1-specific diacylglycerol lipase alpha (DGL-alpha) (EC 3.1.1.-) (Neural stem cell-derived dendrite regulator)	-0.465212	0.0821437
ENSGACT00000023185.1	Q8NBS3	Sodium bicarbonate transporter-like protein 11 (Bicarbonate transporter-related protein 1) (Sodium borate cotransporter 1) (NaBC1) (Solute carrier family 4 member 11)	0.619134	0.00625247
ENSGACT00000007229.1	Q99250	Sodium channel protein type 2 subunit alpha (HBSC II) (Sodium channel protein brain II subunit alpha) (Sodium channel protein type II subunit alpha) (Voltage-gated sodium channel subunit alpha Nav1.2)	-0.592304	0.0134288
ENSGACT00000018426.1	Q99250	Sodium channel protein type 2 subunit alpha (HBSC II) (Sodium channel protein brain II subunit alpha) (Sodium channel protein type II subunit alpha) (Voltage-gated sodium channel subunit alpha Nav1.2)	-0.298758	0.0938324
ENSGACT00000010041.1	Q2XVR6	Sodium channel protein type 4 subunit alpha B (Voltage-gated sodium channel subunit alpha Nav1.4b)	-0.349655	0.021339
ENSGACT00000019623.1	Q2XVR4	Sodium channel protein type 4 subunit alpha B (Voltage-gated sodium channel subunit alpha Nav1.4b)	-0.480717	0.0681444
ENSGACT00000012066.1	Q8BHK2	Sodium channel subunit beta-3	-0.483777	0.0430301
ENSGACT00000002528.1	Q8IZF0	Sodium leak channel non-selective protein (CanIon) (Voltage gated channel-like protein 1)	-0.491038	0.0404586
ENSGACT00000022623.1	A7Y2X0	Sodium- and chloride-dependent glycine transporter 2 (GlyT-2) (GlyT2) (xGlyT2) (Solute carrier family 6 member 5)	-0.614305	0.038768
ENSGACT00000003597.1	Q00589	Sodium- and chloride-dependent taurine transporter (Solute carrier family 6 member 6)	-0.288369	0.0843253
ENSGACT00000004583.1	Q00589	Sodium- and chloride-dependent taurine transporter (Solute carrier family 6 member 6)	-0.667179	0.0339216
ENSGACT00000001103.1	Q9DCP2	Sodium-coupled neutral amino acid transporter 3 (N-system amino acid transporter 1) (Na(+)-coupled neutral amino acid transporter 3) (Solute carrier family 38 member 3) (mNAT) (System N amino acid transporter 1)	-0.422061	0.0784677
ENSGACT00000025848.1	Q8R1S9	Sodium-coupled neutral amino acid transporter 4 (Amino acid transporter A3) (Na(+)-coupled neutral amino acid transporter 4) (Solute carrier family 38 member 4) (System A amino acid transporter 3)	-0.44868	0.0929829
ENSGACT00000012643.1	Q9H2J7	Sodium-dependent neutral amino acid transporter B(0)AT2 (Sodium- and chloride-dependent neurotransmitter transporter NTT73) (Sodium-coupled branched-chain amino-acid transporter 1) (Solute carrier family 6 member 15) (Transporter v7-3)	-0.465506	0.091323
ENSGACT00000018350.1	Q6U841	Sodium-driven chloride bicarbonate exchanger (Solute carrier family 4 member 10)	-0.405688	0.0936168
ENSGACT00000007949.1	Q14973	Sodium/bile acid cotransporter (Cell growth-inhibiting gene 29 protein) (Na(+)/bile acid cotransporter) (Na(+)/taurocholate transport protein) (Sodium/taurocholate cotransporting polypeptide) (Solute carrier family 10 member 1)	-0.713556	0.0978583
ENSGACT00000026853.1	P48766	Sodium/calcium exchanger 1 (Na(+)/Ca(2+)-exchange protein 1) (Solute carrier family 8 member 1)	-0.898378	0.0119353
ENSGACT00000022832.1	P53791	Sodium/glucose cotransporter 1 (Na(+)/glucose cotransporter 1) (High affinity sodium-glucose cotransporter) (Solute carrier family 5 member 1)	-0.661297	0.0449771
ENSGACT00000018016.1	P23791	Sodium/hydrogen exchanger 1 (Na(+)/H(+) exchanger 1) (NHE-1) (Solute carrier family 9 member 1)	-0.373383	0.0882845
ENSGACT00000023729.1	Q86UD5	Sodium/hydrogen exchanger 9B2 (Na(+)/H(+) exchanger NHA2) (Na(+)/H(+) exchanger-like domain-containing protein 2) (NHE domain-containing protein 2) (Sodium/hydrogen exchanger-like domain-containing protein 2) (Solute carrier family 9 subfamily B member 2)	-0.369326	0.0784489
ENSGACT00000014491.1	Q9MZT2	Sodium/nucleoside cotransporter 1 (Concentrative nucleoside transporter 1) (CNT 1) (Na(+)/nucleoside cotransporter 1) (Sodium-coupled nucleoside transporter 1) (Solute carrier family 28 member 1)	-0.575882	0.0548693
ENSGACT00000017964.1	Q8INF0	Soluble guanylate cyclase 88E (EC 4.6.1.2)	-0.561585	0.0775618
ENSGACT00000003694.1	Q63633	Solute carrier family 12 member 5 (Electroneutral potassium-chloride cotransporter 2) (Furosemide-sensitive K-Cl cotransporter) (K-Cl cotransporter 2) (rKCC2) (Neuronal K-Cl cotransporter)	-0.816848	0.0391211
ENSGACT00000007272.1	Q9H2X9	Solute carrier family 12 member 5 (Electroneutral potassium-chloride cotransporter 2) (K-Cl cotransporter 2) (hKCC2) (Neuronal K-Cl cotransporter)	-0.543661	0.0582155
ENSGACT00000018320.1	Q8WMX5	Solute carrier family 15 member 1 (Intestinal H(+)/peptide cotransporter) (Oligopeptide transporter, small intestine isoform) (Peptide transporter 1)	-0.614686	0.0832881
ENSGACT00000014539.1	Q6NWF1	Solute carrier family 2, facilitated glucose transporter member 12 (Glucose transporter type 12) (GLUT-12)	-0.732913	0.0692785
ENSGACT00000027650.1	O76082	Solute carrier family 22 member 5 (High-affinity sodium-dependent carnitine cotransporter) (Organic cation/carnitine transporter 2)	-0.428647	0.0288219
ENSGACT00000027710.1	Q9Z2J0	Solute carrier family 23 member 1 (Na(+)/L-ascorbic acid transporter 1) (Sodium-dependent vitamin C transporter 1) (Yolk sac permease-like molecule 3)	-0.364141	0.0897456
ENSGACT00000016503.1	B0JZG0	Solute carrier family 23 member 2 (Na(+)/L-ascorbic acid transporter 2) (Sodium-dependent vitamin C transporter 2)	-0.443503	0.0946772
ENSGACT00000007205.1	Q8C811	Solute carrier family 35 member E2A	-1.1998	0.0133834
ENSGACT00000005304.1	Q0P5V9	Solute carrier family 45 member 4	-0.435767	0.0717445
ENSGACT00000015638.1	C1BKZ7	Solute carrier family 52, riboflavin transporter, member 3 (Riboflavin transporter 2) (RFT2)	0.385299	0.0679426
ENSGACT00000025261.1	Q9NYB5	Solute carrier organic anion transporter family member 1C1 (Organic anion transporter F) (OATP-F) (Organic anion transporter polypeptide-related protein 5) (OAT-RP-5) (OATPRP5) (Organic anion-transporting polypeptide 14) (OATP-14) (Solute carrier family 21 member 14) (Thyroxine transporter)	-0.579579	0.0672802
ENSGACT00000004896.1	Q00910	Solute carrier organic anion transporter family member 2A1 (Matrin F/G 1) (Prostaglandin transporter) (PGT) (Solute carrier family 21 member 2)	-0.610927	0.0642528
ENSGACT00000002458.1	Q9JHI3	Solute carrier organic anion transporter family member 2B1 (Organic anion transporter moatp1) (Solute carrier family 21 member 9)	-0.234253	0.037103
ENSGACT00000009867.3	Q6AXX4	Something about silencing protein 10 (Charged amino acid-rich leucine zipper 1) (Disrupter of silencing SAS10) (UTP3 homolog)	0.248274	0.00701005
ENSGACT00000020600.1	Q58D31	Sorbitol dehydrogenase (EC 1.1.1.14) (L-iditol 2-dehydrogenase)	-0.221008	0.0932682
ENSGACT00000027074.1	Q9UMY4	Sorting nexin-12	0.200098	0.0156701
ENSGACT00000015861.1	A5PKA5	Sorting nexin-27	-0.450553	0.0920257
ENSGACT00000011810.1	Q5U211	Sorting nexin-3	0.325398	0.00611882
ENSGACT00000006254.1	Q9D8U8	Sorting nexin-5	0.315018	0.0850126
ENSGACT00000013466.1	Q91VH2	Sorting nexin-9	-0.473208	0.0614352
ENSGACT00000023690.1	O93390	SPARC (Osteonectin) (ON) (Secreted protein acidic and rich in cysteine)	-0.632729	0.0333355
ENSGACT00000027233.1	Q8N0X7	Spartin (Spastic paraplegia 20 protein) (Trans-activated by hepatitis C virus core protein 1)	-0.743423	0.0271647
ENSGACT00000013176.1	Q4KMD7	Speckle targeted PIP5K1A-regulated poly(A) polymerase (Star-PAP) (EC 2.7.7.19) (RNA-binding motif protein 21) (RNA-binding protein 21) (U6 snRNA-specific terminal uridylyltransferase 1) (U6-TUTase) (EC 2.7.7.52)	0.276053	0.058593
ENSGACT00000003260.1	Q9JLI7	Sperm-associated antigen 6 (Axoneme central apparatus protein) (Protein PF16 homolog)	-0.634382	0.0786953
ENSGACT00000027287.1	P17405	Sphingomyelin phosphodiesterase (EC 3.1.4.12) (Acid sphingomyelinase) (aSMase)	-0.706071	0.0828656
ENSGACT00000008692.1	Q96LT4	Sphingomyelin synthase-related protein 1 (SMSr) (EC 2.7.8.-) (Ceramide phosphoethanolamine synthase) (CPE synthase) (Sterile alpha motif domain-containing protein 8) (SAM domain-containing protein 8)	-0.522591	0.0834597
ENSGACT00000002643.1	Q6DHG8	Spindle and kinetochore-associated protein 1	0.403158	0.0209091
ENSGACT00000017095.1	Q61142	Spindlin-1 (30000 Mr metaphase complex) (SSEC P) (Spindlin1)	-0.409705	0.056318
ENSGACT00000020165.1	Q15428	Splicing factor 3A subunit 2 (SF3a66) (Spliceosome-associated protein 62) (SAP 62)	0.186252	0.0434409
ENSGACT00000010527.1	Q9D554	Splicing factor 3A subunit 3 (SF3a60) (Spliceosome-associated protein 61) (SAP 61)	0.212415	0.033135
ENSGACT00000025189.2	Q13435	Splicing factor 3B subunit 2 (Pre-mRNA-splicing factor SF3b 145 kDa subunit) (SF3b145) (Spliceosome-associated protein 145) (SAP 145)	0.230541	0.0947959
ENSGACT00000005052.1	Q15427	Splicing factor 3B subunit 4 (Pre-mRNA-splicing factor SF3b 49 kDa subunit) (Spliceosome-associated protein 49) (SAP 49)	0.254709	0.0495259
ENSGACT00000004534.1	A1A4K8	Splicing factor U2AF 35 kDa subunit (U2 auxiliary factor 35 kDa subunit) (U2 snRNP auxiliary factor small subunit)	0.42352	0.00819434
ENSGACT00000004403.1	Q9W770	Spondin-1 (F-spondin)	-0.428315	0.00183119
ENSGACT00000024003.1	Q9BUD6	Spondin-2 (Differentially expressed in cancerous and non-cancerous lung cells 1) (DIL-1) (Mindin)	-0.647168	0.0433219
ENSGACT00000014164.1	Q8NCJ5	SPRY domain-containing protein 3	-0.495997	0.0462369
ENSGACT00000011628.1	B3DJT0	Squamous cell carcinoma antigen recognized by T-cells 3 (SART-3)	0.235373	0.0438682
ENSGACT00000026653.1	Q9GZT3	SRA stem-loop-interacting RNA-binding protein, mitochondrial	0.402211	0.0275019
ENSGACT00000005800.1	Q9QWI6	SRC kinase signaling inhibitor 1 (SNAP-25-interacting protein) (SNIP) (p130Cas-associated protein) (p140Cap)	-0.684588	0.0418543
ENSGACT00000005178.1	Q1KKW7	Src kinase-associated phosphoprotein 1 (Src family-associated phosphoprotein 1)	-0.321642	0.0321936
ENSGACT00000005273.1	Q9NY15	Stabilin-1 (Fasciclin, EGF-like, laminin-type EGF-like and link domain-containing scavenger receptor 1) (FEEL-1) (MS-1 antigen)	-0.388039	0.0220813
ENSGACT00000019036.1	Q6TH47	STAM-binding protein-like A (EC 3.4.19.-)	-0.673838	0.0892591
ENSGACT00000014309.1	P18301	Stanniocalcin (STC) (Corpuscles of Stannius protein) (CS) (Hypocalcin) (Teleocalcin)	-0.512308	0.0580789
ENSGACT00000018747.1	Q9C0K7	STE20-related kinase adapter protein beta (STRAD beta) (Amyotrophic lateral sclerosis 2 chromosomal region candidate gene 2 protein) (CALS-21) (ILP-interacting protein) (Pseudokinase ALS2CR2)	-0.521453	0.0842731
ENSGACT00000007102.1	Q9Z1W9	STE20/SPS1-related proline-alanine-rich protein kinase (Ste-20-related kinase) (EC 2.7.11.1) (Serine/threonine-protein kinase 39)	-0.410596	0.0492456
[truncated: 370 more rows]

## Sheet: Fibrosis
Transcript ID	spID	Protein	log2FoldChange	padj
ENSGACT00000015037.2	E7F9T0	[F-actin]-monooxygenase mical1 (EC 1.14.13.225) (Molecule interacting with CasL protein 1) (MICAL-1)	-0.333349	0.0814648
ENSGACT00000020794.1	Q8BML1	[F-actin]-monooxygenase MICAL2 (EC 1.14.13.225) (Molecule interacting with CasL protein 2) (MICAL-2) (mMical2)	-0.517764	0.0294299
ENSGACT00000007603.1	Q15119	[Pyruvate dehydrogenase (acetyl-transferring)] kinase isozyme 2, mitochondrial (EC 2.7.11.2) (Pyruvate dehydrogenase kinase isoform 2) (PDH kinase 2) (PDKII)	-0.474892	0.046636
ENSGACT00000012039.1	Q9P0J1	[Pyruvate dehydrogenase [acetyl-transferring]]-phosphatase 1, mitochondrial (PDP 1) (EC 3.1.3.43) (Protein phosphatase 2C) (Pyruvate dehydrogenase phosphatase catalytic subunit 1) (PDPC 1)	-0.783169	0.0842891
ENSGACT00000005037.1	Q5RBI4	1-acylglycerol-3-phosphate O-acyltransferase ABHD5 (EC 2.3.1.51) (Abhydrolase domain-containing protein 5)	-0.50151	0.00877427
ENSGACT00000011002.1	Q8WTS1	1-acylglycerol-3-phosphate O-acyltransferase ABHD5 (EC 2.3.1.51) (Abhydrolase domain-containing protein 5) (Lipid droplet-binding protein CGI-58)	0.477011	0.0315488
ENSGACT00000015202.1	Q9W698	1-aminocyclopropane-1-carboxylate synthase-like protein 1 (ACC synthase-like protein 1)	-0.556628	0.0353223
ENSGACT00000011654.1	Q9Y2I7	1-phosphatidylinositol 3-phosphate 5-kinase (Phosphatidylinositol 3-phosphate 5-kinase) (EC 2.7.1.150) (FYVE finger-containing phosphoinositide kinase) (PIKfyve) (Phosphatidylinositol 3-phosphate 5-kinase type III) (PIPkin-III) (Type III PIP kinase)	0.193317	0.0298006
ENSGACT00000008512.1	Q00722	1-phosphatidylinositol 4,5-bisphosphate phosphodiesterase beta-2 (EC 3.1.4.11) (Phosphoinositide phospholipase C-beta-2) (Phospholipase C-beta-2) (PLC-beta-2)	-0.309905	0.0880346
ENSGACT00000026168.1	Q01970	1-phosphatidylinositol 4,5-bisphosphate phosphodiesterase beta-3 (EC 3.1.4.11) (Phosphoinositide phospholipase C-beta-3) (Phospholipase C-beta-3) (PLC-beta-3)	0.255303	0.0904495
ENSGACT00000016591.1	Q15147	1-phosphatidylinositol 4,5-bisphosphate phosphodiesterase beta-4 (EC 3.1.4.11) (Phosphoinositide phospholipase C-beta-4) (Phospholipase C-beta-4) (PLC-beta-4)	-0.411615	0.0477749
ENSGACT00000004584.1	P10895	1-phosphatidylinositol 4,5-bisphosphate phosphodiesterase delta-1 (EC 3.1.4.11) (Phosphoinositide phospholipase C-delta-1) (Phospholipase C-III) (PLC-III) (Phospholipase C-delta-1) (PLC-delta-1)	-0.53565	0.0481777
ENSGACT00000003336.1	Q32NH8	1-phosphatidylinositol 4,5-bisphosphate phosphodiesterase delta-4 (EC 3.1.4.11) (Phosphoinositide phospholipase C-delta-4) (Phospholipase C-delta-4) (PLC-delta-4)	-0.828319	0.00734486
ENSGACT00000009034.2	Q9P212	1-phosphatidylinositol 4,5-bisphosphate phosphodiesterase epsilon-1 (EC 3.1.4.11) (Pancreas-enriched phospholipase C) (Phosphoinositide phospholipase C-epsilon-1) (Phospholipase C-epsilon-1) (PLC-epsilon-1)	-0.505537	0.0285611
ENSGACT00000013734.1	Q4KWH8	1-phosphatidylinositol 4,5-bisphosphate phosphodiesterase eta-1 (EC 3.1.4.11) (Phosphoinositide phospholipase C-eta-1) (Phospholipase C-eta-1) (PLC-eta-1) (Phospholipase C-like protein 3) (PLC-L3)	-0.628409	0.0220622
ENSGACT00000000628.1	P16885	1-phosphatidylinositol 4,5-bisphosphate phosphodiesterase gamma-2 (EC 3.1.4.11) (Phosphoinositide phospholipase C-gamma-2) (Phospholipase C-IV) (PLC-IV) (Phospholipase C-gamma-2) (PLC-gamma-2)	0.46726	0.00158006
ENSGACT00000011913.1	Q9W6X3	10 kDa heat shock protein, mitochondrial (Hsp10) (10 kDa chaperonin) (Chaperonin 10) (CPN10)	-0.234847	0.0861985
ENSGACT00000004651.1	Q6UFZ9	14-3-3 protein beta/alpha-1 (Protein 14-3-3B1)	0.24643	0.0512735
ENSGACT00000004803.1	Q7T356	14-3-3 protein beta/alpha-B	0.343089	0.099149
ENSGACT00000007196.1	P62262	14-3-3 protein epsilon (14-3-3E) (Protein kinase C inhibitor protein 1) (KCIP-1)	-0.428281	0.0619558
ENSGACT00000001887.1	Q8VCC1	15-hydroxyprostaglandin dehydrogenase [NAD(+)] (15-PGDH) (EC 1.1.1.141) (Prostaglandin dehydrogenase 1)	0.472317	0.0278868
ENSGACT00000014615.1	Q66I21	2-aminomuconic semialdehyde dehydrogenase (EC 1.2.1.32) (Aldehyde dehydrogenase family 8 member A1)	-0.655836	0.0669102
ENSGACT00000018068.1	A3KGZ2	2-oxoglutarate and iron-dependent oxygenase domain-containing protein 2 (EC 1.14.11.-)	-0.537837	0.0213073
ENSGACT00000010911.1	Q9ULD0	2-oxoglutarate dehydrogenase-like, mitochondrial (EC 1.2.4.-) (2-oxoglutarate dehydrogenase complex component E1-like) (OGDC-E1-like) (Alpha-ketoglutarate dehydrogenase-like)	-0.736613	0.0800684
ENSGACT00000001428.1	Q148N0	2-oxoglutarate dehydrogenase, mitochondrial (EC 1.2.4.2) (2-oxoglutarate dehydrogenase complex component E1) (OGDC-E1) (Alpha-ketoglutarate dehydrogenase)	-0.250737	0.050849
ENSGACT00000006917.1	P35738	2-oxoisovalerate dehydrogenase subunit beta, mitochondrial (EC 1.2.4.4) (Branched-chain alpha-keto acid dehydrogenase E1 component beta chain) (BCKDE1B) (BCKDH E1-beta)	-0.393435	0.00338499
ENSGACT00000004034.1	Q64591	2,4-dienoyl-CoA reductase, mitochondrial (EC 1.3.1.34) (2,4-dienoyl-CoA reductase [NADPH]) (4-enoyl-CoA reductase [NADPH])	-0.449741	0.0974233
ENSGACT00000011647.1	P13233	2',3'-cyclic-nucleotide 3'-phosphodiesterase (CNP) (CNPase) (EC 3.1.4.37)	0.319384	0.041451
ENSGACT00000008987.1	P60897	26S proteasome complex subunit SEM1 (26S proteasome complex subunit DSS1) (Deleted in split hand/split foot protein 1 homolog) (Split hand/foot deleted protein 1 homolog) (Split hand/foot malformation type 1 protein homolog)	0.293681	0.0368366
ENSGACT00000008993.1	P60897	26S proteasome complex subunit SEM1 (26S proteasome complex subunit DSS1) (Deleted in split hand/split foot protein 1 homolog) (Split hand/foot deleted protein 1 homolog) (Split hand/foot malformation type 1 protein homolog)	-0.454601	0.061225
ENSGACT00000016206.1	P55036	26S proteasome non-ATPase regulatory subunit 4 (26S proteasome regulatory subunit RPN10) (26S proteasome regulatory subunit S5A) (Antisecretory factor 1) (AF) (ASF) (Multiubiquitin chain-binding protein)	-0.650601	0.0480234
ENSGACT00000023583.1	Q0P5A6	26S proteasome non-ATPase regulatory subunit 5	-0.197902	0.0644465
ENSGACT00000006896.1	P62193	26S proteasome regulatory subunit 4 (P26s4) (26S proteasome AAA-ATPase subunit RPT2) (Proteasome 26S subunit ATPase 1)	0.229403	0.0584377
ENSGACT00000018206.1	Q6B860	28S ribosomal protein S14, mitochondrial (MRP-S14) (S14mt)	-0.44074	0.0581868
ENSGACT00000007459.1	Q9CXW2	28S ribosomal protein S22, mitochondrial (MRP-S22) (S22mt)	-0.173892	0.0867784
ENSGACT00000027056.1	P82925	28S ribosomal protein S31, mitochondrial (MRP-S31) (S31mt)	-0.155039	0.0735807
ENSGACT00000004942.1	Q498P2	28S ribosomal protein S35, mitochondrial (MRP-S35) (S35mt)	0.241597	0.0712596
ENSGACT00000003536.1	Q5U3F8	3-hydroxyanthranilate 3,4-dioxygenase (EC 1.13.11.6) (3-hydroxyanthranilate oxygenase) (3-HAO) (3-hydroxyanthranilic acid dioxygenase) (HAD)	-0.490024	0.0234446
ENSGACT00000023718.1	Q561X9	3-hydroxybutyrate dehydrogenase type 2 (EC 1.1.1.-) (EC 1.1.1.30) (R-beta-hydroxybutyrate dehydrogenase)	0.34934	0.0151035
ENSGACT00000026085.1	P09110	3-ketoacyl-CoA thiolase, peroxisomal (EC 2.3.1.16) (Acetyl-CoA acyltransferase) (Beta-ketothiolase) (Peroxisomal 3-oxoacyl-CoA thiolase)	0.368702	0.0348076
ENSGACT00000011845.1	O55173	3-phosphoinositide-dependent protein kinase 1 (EC 2.7.11.1) (Protein kinase B kinase) (PkB kinase)	-0.387446	0.0569969
ENSGACT00000024599.1	Q5R746	3'-5' RNA helicase YTHDC2 (EC 3.6.4.13) (YTH domain-containing protein C2)	-0.500704	0.0888999
ENSGACT00000010763.1	O95861	3'(2'),5'-bisphosphate nucleotidase 1 (EC 3.1.3.7) (Bisphosphate 3'-nucleotidase 1) (PAP-inositol 1,4-phosphatase) (PIP)	-0.438494	0.0555307
ENSGACT00000001475.1	Q5U4Z8	39S ribosomal protein L20, mitochondrial (L20mt) (MRP-L20)	-0.547945	0.0157884
ENSGACT00000014751.1	Q6IQS9	39S ribosomal protein L23, mitochondrial (L23mt) (MRP-L23)	0.248151	0.0630594
ENSGACT00000007605.1	Q2TBI6	39S ribosomal protein L32, mitochondrial (L32mt) (MRP-L32)	-1.02089	0.00443963
ENSGACT00000010949.1	Q9NZE8	39S ribosomal protein L35, mitochondrial (L35mt) (MRP-L35) (Mitochondrial large ribosomal subunit protein bL35m)	-0.234606	0.0854597
ENSGACT00000026223.1	Q503X2	39S ribosomal protein L4, mitochondrial (L4mt) (MRP-L4)	0.161173	0.0818272
ENSGACT00000002782.1	P0C2B8	39S ribosomal protein L55, mitochondrial (L55mt) (MRP-L55)	0.183974	0.0266962
ENSGACT00000006245.1	P61922	4-aminobutyrate aminotransferase, mitochondrial (EC 2.6.1.19) ((S)-3-amino-2-methylpropionate transaminase) (EC 2.6.1.22) (GABA aminotransferase) (GABA-AT) (Gamma-amino-N-butyrate transaminase) (GABA transaminase) (GABA-T) (L-AIBAT)	-0.695073	0.0357695
ENSGACT00000018193.1	Q96H96	4-hydroxybenzoate polyprenyltransferase, mitochondrial (4-HB polyprenyltransferase) (EC 2.5.1.39) (4-hydroxybenzoate decaprenyltransferase) (COQ2 homolog) (hCOQ2) (Para-hydroxybenzoate--polyprenyltransferase) (PHB:PPT) (PHB:polyprenyltransferase)	0.331114	0.0314879
ENSGACT00000015743.1	Q6TGZ5	4-hydroxyphenylpyruvate dioxygenase (EC 1.13.11.27) (4-hydroxyphenylpyruvic acid oxidase) (4HPPD) (HPD) (HPPDase)	-0.889211	0.0435707
ENSGACT00000003407.1	Q96IR7	4-hydroxyphenylpyruvate dioxygenase-like protein (EC 1.13.-.-) (Glyoxalase domain-containing protein 1)	-0.876675	0.0145577
ENSGACT00000026485.1	Q98TR7	40S ribosomal protein S16	-0.236731	0.076964
ENSGACT00000012997.1	Q90YQ5	40S ribosomal protein S18	0.119315	0.0949648
ENSGACT00000017024.1	Q90YP2	40S ribosomal protein S29	-0.175786	0.0609988
ENSGACT00000017742.1	Q90YS2	40S ribosomal protein S3 (EC 4.2.99.18)	0.166751	0.0818173
ENSGACT00000023657.1	Q9YGF2	40S ribosomal protein S6	0.168326	0.0523859
ENSGACT00000007016.1	O42393	43 kDa receptor-associated protein of the synapse (RAPsyn) (43 kDa postsynaptic protein) (Acetylcholine receptor-associated 43 kDa protein)	-0.636002	0.0978429
ENSGACT00000017001.1	Q7YQK3	4F2 cell-surface antigen heavy chain (4F2hc) (Solute carrier family 3 member 2) (CD antigen CD98)	-0.331596	0.040539
ENSGACT00000026144.1	Q794F9	4F2 cell-surface antigen heavy chain (4F2hc) (Solute carrier family 3 member 2) (CD antigen CD98)	-0.209466	0.060696
ENSGACT00000020005.1	A6QLI6	5-aminolevulinate synthase, nonspecific, mitochondrial (ALAS-H) (EC 2.3.1.37) (5-aminolevulinic acid synthase 1) (Delta-ALA synthase 1) (Delta-aminolevulinate synthase 1)	-0.887718	0.0306469
ENSGACT00000004087.1	P46098	5-hydroxytryptamine receptor 3A (5-HT3-A) (5-HT3A) (5-hydroxytryptamine receptor 3) (5-HT-3) (5-HT3R) (Serotonin receptor 3A) (Serotonin-gated ion channel receptor)	-0.429368	0.0925624
ENSGACT00000004091.1	P46098	5-hydroxytryptamine receptor 3A (5-HT3-A) (5-HT3A) (5-hydroxytryptamine receptor 3) (5-HT-3) (5-HT3R) (Serotonin receptor 3A) (Serotonin-gated ion channel receptor)	-0.762034	0.0168862
ENSGACT00000004123.1	P46098	5-hydroxytryptamine receptor 3A (5-HT3-A) (5-HT3A) (5-hydroxytryptamine receptor 3) (5-HT-3) (5-HT3R) (Serotonin receptor 3A) (Serotonin-gated ion channel receptor)	-1.10301	0.00449933
ENSGACT00000012005.1	O70212	5-hydroxytryptamine receptor 3A (5-HT3-A) (5-HT3A) (5-hydroxytryptamine receptor 3) (5-HT-3) (5-HT3R) (Serotonin receptor 3A) (Serotonin-gated ion channel receptor)	-0.71184	0.0296367
ENSGACT00000003337.1	O14841	5-oxoprolinase (EC 3.5.2.9) (5-oxo-L-prolinase) (5-OPase) (Pyroglutamase)	-0.461679	0.023496
ENSGACT00000023991.1	Q8IUZ5	5-phosphohydroxy-L-lysine phospho-lyase (EC 4.2.3.134) (Alanine--glyoxylate aminotransferase 2-like 2)	0.459439	0.00158006
ENSGACT00000018952.1	P97789	5'-3' exoribonuclease 1 (mXRN1) (EC 3.1.13.-) (Protein Dhm2) (Strand-exchange protein 1 homolog)	-0.323149	0.0851481
ENSGACT00000016784.1	Q5BIS9	5'-AMP-activated protein kinase subunit beta-1 (AMPK subunit beta-1) (AMPKb)	-0.634947	0.0110881
ENSGACT00000017705.1	Q9UGJ0	5'-AMP-activated protein kinase subunit gamma-2 (AMPK gamma2) (AMPK subunit gamma-2) (H91620p)	0.656884	0.0160576
ENSGACT00000008170.1	Q5TFE4	5'-nucleotidase domain-containing protein 1 (EC 3.1.3.-)	0.33311	0.014789
ENSGACT00000007367.1	Q8VCE6	5'(3')-deoxyribonucleotidase, mitochondrial (5',3'-nucleotidase, mitochondrial) (EC 3.1.3.-) (Deoxy-5'-nucleotidase 2) (dNT-2)	-0.42535	0.0939546
ENSGACT00000026869.1	P49697	55 kDa erythrocyte membrane protein (p55) (Membrane protein, palmitoylated 1)	0.186464	0.0953092
ENSGACT00000015150.1	Q91309	6-phosphofructo-2-kinase/fructose-2,6-bisphosphatase (6PF-2-K/Fru-2,6-P2ase) (PFK/FBPase) (6PF-2-K/Fru-2,6-P2ase liver/muscle isozymes) [Includes: 6-phosphofructo-2-kinase (EC 2.7.1.105); Fructose-2,6-bisphosphatase (EC 3.1.3.46)]	0.525999	0.0614686
ENSGACT00000015154.1	P07953	6-phosphofructo-2-kinase/fructose-2,6-bisphosphatase 1 (6PF-2-K/Fru-2,6-P2ase 1) (PFK/FBPase 1) (6PF-2-K/Fru-2,6-P2ase liver isozyme) [Includes: 6-phosphofructo-2-kinase (EC 2.7.1.105); Fructose-2,6-bisphosphatase (EC 3.1.3.46)]	-0.695601	0.0207369
ENSGACT00000004254.1	O60825	6-phosphofructo-2-kinase/fructose-2,6-bisphosphatase 2 (6PF-2-K/Fru-2,6-P2ase 2) (PFK/FBPase 2) (6PF-2-K/Fru-2,6-P2ase heart-type isozyme) [Includes: 6-phosphofructo-2-kinase (EC 2.7.1.105); Fructose-2,6-bisphosphatase (EC 3.1.3.46)]	-0.442794	0.0624531
ENSGACT00000006212.1	Q5NVT1	6-phosphofructo-2-kinase/fructose-2,6-bisphosphatase 2 (6PF-2-K/Fru-2,6-P2ase 2) (PFK/FBPase 2) (6PF-2-K/Fru-2,6-P2ase heart-type isozyme) [Includes: 6-phosphofructo-2-kinase (EC 2.7.1.105); Fructose-2,6-bisphosphatase (EC 3.1.3.46)]	-0.49155	0.0916211
ENSGACT00000025410.1	Q5R9C1	6-phosphofructo-2-kinase/fructose-2,6-bisphosphatase 3 (6PF-2-K/Fru-2,6-P2ase 3) (PFK/FBPase 3) (6PF-2-K/Fru-2,6-P2ase brain/placenta-type isozyme) [Includes: 6-phosphofructo-2-kinase (EC 2.7.1.105); Fructose-2,6-bisphosphatase (EC 3.1.3.46)]	-0.579251	0.00877427
ENSGACT00000009553.1	P52209	6-phosphogluconate dehydrogenase, decarboxylating (EC 1.1.1.44)	0.173141	0.060048
ENSGACT00000013494.1	O95336	6-phosphogluconolactonase (6PGL) (EC 3.1.1.31)	-0.530119	0.0292434
ENSGACT00000010592.1	Q86U10	60 kDa lysophospholipase (EC 3.1.1.5) [Includes: L-asparaginase (EC 3.5.1.1) (L-asparagine amidohydrolase); Platelet-activating factor acetylhydrolase (PAF acetylhydrolase) (EC 3.1.1.47)]	-0.614574	0.0135418
ENSGACT00000006914.1	O01725	60S acidic ribosomal protein P2	0.142182	0.0300395
ENSGACT00000013346.1	Q5BLF0	60S ribosomal export protein NMD3	0.281243	0.0200499
ENSGACT00000012319.1	Q91487	60S ribosomal protein L13a (Transplantation antigen P198 homolog) (Fragment)	-0.237287	0.0448798
ENSGACT00000012275.1	Q6P5L3	60S ribosomal protein L19	0.141291	0.0851309
ENSGACT00000004082.1	P49666	60S ribosomal protein L21	0.157917	0.0491036
ENSGACT00000017623.1	P67985	60S ribosomal protein L22 (Heparin-binding protein HBp15)	0.152833	0.0551324
ENSGACT00000000615.1	P62832	60S ribosomal protein L23	0.124403	0.0841571
ENSGACT00000004280.1	Q9DFQ7	60S ribosomal protein L24	0.137297	0.0746126
ENSGACT00000021270.1	P41105	60S ribosomal protein L28	0.148226	0.0397059
ENSGACT00000010686.1	P50757	72 kDa type IV collagenase (EC 3.4.24.24) (72 kDa gelatinase) (Gelatinase A) (Matrix metalloproteinase-2) (MMP-2) [Cleaved into: PEX]	-0.947756	0.00742666
ENSGACT00000001502.1	A3KQ55	7SK snRNA methylphosphate capping enzyme (MePCE) (EC 2.1.1.-) (Bicoid-interacting protein 3 homolog) (Bin3 homolog) (zBCDIN3)	0.294755	0.027327
ENSGACT00000026210.1	Q9GV41	9,11-endoperoxide prostaglandin H2 reductase (EC 1.1.1.-) (Prostaglandin F2-alpha synthase)	-0.436104	0.00707909
ENSGACT00000010178.1	Q9H324	A disintegrin and metalloproteinase with thrombospondin motifs 10 (ADAM-TS 10) (ADAM-TS10) (ADAMTS-10) (EC 3.4.24.-)	-0.663222	0.0105958
ENSGACT00000000043.1	Q9UP79	A disintegrin and metalloproteinase with thrombospondin motifs 8 (ADAM-TS 8) (ADAM-TS8) (ADAMTS-8) (EC 3.4.24.-) (METH-2) (METH-8)	-0.601054	0.0877475
ENSGACT00000012330.2	Q9P2N4	A disintegrin and metalloproteinase with thrombospondin motifs 9 (ADAM-TS 9) (ADAM-TS9) (ADAMTS-9) (EC 3.4.24.-)	-0.565311	0.026166
ENSGACT00000018057.1	Q92667	A-kinase anchor protein 1, mitochondrial (A-kinase anchor protein 149 kDa) (AKAP 149) (Dual specificity A-kinase-anchoring protein 1) (D-AKAP-1) (Protein kinase A-anchoring protein 1) (PRKA1) (Spermatid A-kinase anchor protein 84) (S-AKAP84)	-0.470254	0.0586747
ENSGACT00000019553.1	E9Q394	A-kinase anchor protein 13 (AKAP-13) (AKAP-Lbc)	0.233533	0.0417494
ENSGACT00000008787.2	Q02040	A-kinase anchor protein 17A (AKAP-17A) (721P) (B-lymphocyte antigen) (Protein XE7) (Protein kinase A-anchoring protein 17A) (PRKA17A) (Splicing factor, arginine/serine-rich 17A)	0.479003	0.0451099
ENSGACT00000000212.1	Q8T674	ABC transporter G family member 20 (ABC transporter ABCG.20)	-0.339708	0.0653041
ENSGACT00000010532.1	P62484	Abl interactor 2 (Abelson interactor 2) (Abi-2) (Abl-binding protein 3) (AblBP3) (Arg-binding protein 1) (ArgBP1)	-0.7329	0.016174
ENSGACT00000007826.3	P62289	Abnormal spindle-like microcephaly-associated protein homolog	-0.280133	0.0299897
ENSGACT00000018132.1	A3QK15	Acetoacetyl-CoA synthetase (EC 6.2.1.16)	-0.592691	0.0247892
ENSGACT00000026402.1	P02712	Acetylcholine receptor subunit beta	-0.900765	0.069752
ENSGACT00000027007.1	P02714	Acetylcholine receptor subunit gamma	-0.81631	0.0178577
ENSGACT00000006073.1	Q92056	Acetylserotonin O-methyltransferase (EC 2.1.1.4) (Hydroxyindole O-methyltransferase) (HIOMT)	-0.569691	0.0868506
ENSGACT00000026533.1	Q90259	Achaete-scute homolog 1a (Zash-1a) (Pituitary-absent protein)	-0.461352	0.0752107
ENSGACT00000007994.1	A5D6U8	Acid phosphatase type 7 (EC 3.1.3.2) (Purple acid phosphatase long form)	-0.330211	0.0693426
ENSGACT00000004057.1	Q7T1N4	Acid-sensing ion channel 1 (ASIC1) (Amiloride-sensitive cation channel 2, neuronal)	-0.593068	0.0657916
ENSGACT00000007626.1	Q7T1N4	Acid-sensing ion channel 1 (ASIC1) (Amiloride-sensitive cation channel 2, neuronal)	-0.388869	0.0594031
ENSGACT00000022414.1	Q7ZUP0	Acidic leucine-rich nuclear phosphoprotein 32 family member A	-0.535329	0.0521052
ENSGACT00000022415.2	Q7ZUP0	Acidic leucine-rich nuclear phosphoprotein 32 family member A	-0.196014	0.049671
ENSGACT00000001248.1	Q90738	Actin filament-associated protein 1 (110 kDa actin filament-associated protein) (AFAP-110) (Neural actin filament protein) (pp110)	-0.508789	0.00346577
ENSGACT00000024466.1	Q4V8Y7	Actin filament-associated protein 1-like 1 (AFAP1-like protein 1)	-0.76762	0.0881167
ENSGACT00000008754.1	Q5DTU0	Actin filament-associated protein 1-like 2 (AFAP1-like protein 2)	-0.290767	0.0934245
ENSGACT00000004924.1	Q8K4G5	Actin-binding LIM protein 1 (abLIM-1) (Actin-binding LIM protein family member 1)	-0.482386	0.0176345
ENSGACT00000001250.1	Q6H8Q1	Actin-binding LIM protein 2 (abLIM-2) (Actin-binding LIM protein family member 2)	-0.428612	0.0797494
ENSGACT00000024455.1	O94929	Actin-binding LIM protein 3 (abLIM-3) (Actin-binding LIM protein family member 3)	-0.684147	0.0602444
ENSGACT00000027097.1	O94929	Actin-binding LIM protein 3 (abLIM-3) (Actin-binding LIM protein family member 3)	-0.488309	0.0672921
ENSGACT00000022036.1	Q6GNU1	Actin-related protein 2/3 complex subunit 1B-B	0.137092	0.0980138
ENSGACT00000019207.1	Q5R5Z5	Actin-related protein 2/3 complex subunit 2 (Arp2/3 complex 34 kDa subunit) (p34-ARC)	0.257501	0.022254
ENSGACT00000009789.1	Q9CPW4	Actin-related protein 2/3 complex subunit 5 (Arp2/3 complex 16 kDa subunit) (p16-ARC)	0.25684	0.0232748
ENSGACT00000002081.1	O73723	Actin-related protein 3 (Actin-like protein 3)	0.291694	0.017777
ENSGACT00000019695.1	O73723	Actin-related protein 3 (Actin-like protein 3)	0.210902	0.0384343
ENSGACT00000010541.1	Q9DEE9	Actin-related protein 6 (gArp6) (gARPX)	-0.783556	0.0588102
ENSGACT00000010217.1	P53480	Actin, alpha cardiac (Alpha-cardiac actin) [Cleaved into: Actin, alpha cardiac muscle, intermediate form]	-0.92445	0.0224751
ENSGACT00000013811.1	Q6P640	Actin, alpha cardiac muscle 1 (Actin alpha 1) (Alpha-cardiac actin) [Cleaved into: Actin, alpha cardiac muscle 1, intermediate form]	-0.923854	0.0149064
ENSGACT00000000446.1	O93400	Actin, cytoplasmic 1 (Beta-actin) (Cytoplasmic beta-actin) [Cleaved into: Actin, cytoplasmic 1, N-terminally processed]	0.322257	0.0298986
ENSGACT00000021958.1	P68143	Actin, cytoplasmic 1 (Beta-actin) [Cleaved into: Actin, cytoplasmic 1, N-terminally processed]	0.240191	0.017337
ENSGACT00000007144.1	Q07912	Activated CDC42 kinase 1 (ACK-1) (EC 2.7.10.2) (EC 2.7.11.1) (Tyrosine kinase non-receptor protein 2)	-0.707573	0.0352262
ENSGACT00000025704.1	Q07912	Activated CDC42 kinase 1 (ACK-1) (EC 2.7.10.2) (EC 2.7.11.1) (Tyrosine kinase non-receptor protein 2)	-0.562723	0.0132832
ENSGACT00000022481.1	Q9QXN3	Activating signal cointegrator 1 (ASC-1) (Thyroid receptor-interacting protein 4) (TR-interacting protein 4) (TRIP-4)	-0.484754	0.0568015
ENSGACT00000025587.1	A6QNS3	Active breakpoint cluster region-related protein	0.364098	0.00707909
ENSGACT00000013251.1	Q90ZK6	Activin receptor type-1 (EC 2.7.11.30) (Activin receptor type I) (Type I TGF B receptor)	-0.593238	0.0570225
ENSGACT00000019934.1	Q90669	Activin receptor type-2A (EC 2.7.11.30) (Activin receptor type IIA) (ACTR-IIA) (ACTRIIA)	-0.666812	0.0186212
ENSGACT00000022089.1	Q90670	Activin receptor type-2B (EC 2.7.11.30) (Activin receptor type IIB) (ACTR-IIB)	-0.738846	0.0745743
ENSGACT00000003154.1	Q92038	Acyl-CoA desaturase (EC 1.14.19.1) (Delta(9)-desaturase) (Delta-9 desaturase) (Fatty acid desaturase) (Stearoyl-CoA desaturase)	0.16379	0.0378821
ENSGACT00000003160.1	Q92038	Acyl-CoA desaturase (EC 1.14.19.1) (Delta(9)-desaturase) (Delta-9 desaturase) (Fatty acid desaturase) (Stearoyl-CoA desaturase)	0.442935	0.00107663
ENSGACT00000011284.1	Q92038	Acyl-CoA desaturase (EC 1.14.19.1) (Delta(9)-desaturase) (Delta-9 desaturase) (Fatty acid desaturase) (Stearoyl-CoA desaturase)	-0.855723	0.0051877
ENSGACT00000020407.1	Q3URE1	Acyl-CoA synthetase family member 3, mitochondrial (EC 6.2.1.-)	-0.460975	0.032432
ENSGACT00000026480.1	Q14DH7	Acyl-CoA synthetase short-chain family member 3, mitochondrial (EC 6.2.1.1)	-0.559968	0.0110191
ENSGACT00000014370.1	Q4V8X4	Acyl-CoA-binding domain-containing protein 6	-0.492584	0.012415
ENSGACT00000023375.1	O88267	Acyl-coenzyme A thioesterase 1 (Acyl-CoA thioesterase 1) (EC 3.1.2.2) (CTE-I) (Inducible cytosolic acyl-coenzyme A thioester hydrolase) (LACH2) (ACH2) (Long chain acyl-CoA thioester hydrolase) (Long chain acyl-CoA hydrolase)	-0.81356	0.028145
ENSGACT00000019384.1	Q8VHQ9	Acyl-coenzyme A thioesterase 11 (Acyl-CoA thioesterase 11) (EC 3.1.2.-) (Acyl-CoA thioester hydrolase 11) (Adipose-associated thioesterase) (Brown fat-inducible thioesterase) (BFIT)	0.394899	0.0131904
ENSGACT00000006173.1	Q5R833	Acyl-coenzyme A thioesterase 13 (Acyl-CoA thioesterase 13) (EC 3.1.2.-) (Thioesterase superfamily member 2) [Cleaved into: Acyl-coenzyme A thioesterase 13, N-terminally processed]	0.438312	0.0549819
ENSGACT00000011675.1	Q8N9L9	Acyl-coenzyme A thioesterase 4 (Acyl-CoA thioesterase 4) (EC 3.1.2.2) (PTE-2b) (Peroxisomal acyl coenzyme A thioester hydrolase Ib) (Peroxisomal long-chain acyl-CoA thioesterase Ib) (PTE-Ib)	0.235228	0.0855678
ENSGACT00000005724.1	Q3MHR0	Acyl-protein thioesterase 1 (APT-1) (EC 3.1.2.-) (Lysophospholipase 1) (Lysophospholipase I) (LPL-I) (LysoPLA I)	-0.377502	0.0141571
ENSGACT00000007740.1	Q8R146	Acylamino-acid-releasing enzyme (AARE) (EC 3.4.19.1) (Acyl-peptide hydrolase) (APH) (Acylaminoacyl-peptidase)	-0.344777	0.0378821
ENSGACT00000013461.1	P13676	Acylamino-acid-releasing enzyme (AARE) (EC 3.4.19.1) (Acyl-peptide hydrolase) (APH) (Acylaminoacyl-peptidase)	-0.240369	0.0996102
ENSGACT00000019322.1	Q86TH1	ADAMTS-like protein 2 (ADAMTSL-2)	-0.686953	0.0269175
ENSGACT00000019007.1	P82987	ADAMTS-like protein 3 (ADAMTSL-3) (Punctin-2)	-0.808988	0.0129985
ENSGACT00000015547.1	Q80T21	ADAMTS-like protein 4 (ADAMTSL-4) (Thrombospondin repeat-containing protein 1)	-0.478758	0.0855678
ENSGACT00000027529.1	P87378	Adapter molecule crk (CRK2) (SH2/SH3 adaptor crk)	-0.738245	0.0449926
ENSGACT00000004345.2	O95996	Adenomatous polyposis coli protein 2 (Adenomatous polyposis coli protein-like) (APC-like)	-0.316317	0.076964
ENSGACT00000015197.1	Q6DG22	Adenosine deaminase (EC 3.5.4.4) (Adenosine aminohydrolase)	0.236355	0.0212344
ENSGACT00000002825.1	Q64640	Adenosine kinase (AK) (EC 2.7.1.20) (Adenosine 5'-phosphotransferase)	-0.378506	0.0634063
ENSGACT00000015786.1	Q96HN2	Adenosylhomocysteinase 3 (AdoHcyase 3) (EC 3.3.1.1) (IP(3)Rs binding protein released with IP(3) 2) (IRBIT2) (Long-IRBIT) (S-adenosyl-L-homocysteine hydrolase 3) (S-adenosylhomocysteine hydrolase-like protein 2)	-0.669879	0.0898979
ENSGACT00000025093.1	Q96HN2	Adenosylhomocysteinase 3 (AdoHcyase 3) (EC 3.3.1.1) (IP(3)Rs binding protein released with IP(3) 2) (IRBIT2) (Long-IRBIT) (S-adenosyl-L-homocysteine hydrolase 3) (S-adenosylhomocysteine hydrolase-like protein 2)	-0.800395	0.0136795
ENSGACT00000017328.1	O88444	Adenylate cyclase type 1 (EC 4.6.1.1) (ATP pyrophosphate-lyase 1) (Adenylate cyclase type I) (Adenylyl cyclase 1) (Ca(2+)/calmodulin-activated adenylyl cyclase)	-0.517526	0.0711168
ENSGACT00000024999.1	P26769	Adenylate cyclase type 2 (EC 4.6.1.1) (ATP pyrophosphate-lyase 2) (Adenylate cyclase type II) (Adenylyl cyclase 2) (AC2)	-0.576805	0.0458235
ENSGACT00000018571.1	O60266	Adenylate cyclase type 3 (EC 4.6.1.1) (ATP pyrophosphate-lyase 3) (Adenylate cyclase type III) (AC-III) (Adenylate cyclase, olfactive type) (Adenylyl cyclase 3) (AC3)	-0.444172	0.0375242
ENSGACT00000004013.1	O43306	Adenylate cyclase type 6 (EC 4.6.1.1) (ATP pyrophosphate-lyase 6) (Adenylate cyclase type VI) (Adenylyl cyclase 6) (Ca(2+)-inhibitable adenylyl cyclase)	-0.783368	0.00468205
ENSGACT00000011360.1	O43306	Adenylate cyclase type 6 (EC 4.6.1.1) (ATP pyrophosphate-lyase 6) (Adenylate cyclase type VI) (Adenylyl cyclase 6) (Ca(2+)-inhibitable adenylyl cyclase)	-0.521579	0.0434506
ENSGACT00000013341.1	P40145	Adenylate cyclase type 8 (EC 4.6.1.1) (ATP pyrophosphate-lyase 8) (Adenylate cyclase type VIII) (Adenylyl cyclase 8) (AC8) (Ca(2+)/calmodulin-activated adenylyl cyclase)	-1.0196	0.0136509
ENSGACT00000015011.1	Q9DGG6	Adenylate cyclase type 9 (EC 4.6.1.1) (ATP pyrophosphate-lyase 9) (Adenylate cyclase type IX) (Adenylyl cyclase 9)	-0.475223	0.0853303
ENSGACT00000017324.1	Q96M32	Adenylate kinase 7 (AK 7) (EC 2.7.4.3) (EC 2.7.4.6) (ATP-AMP transphosphorylase 7)	-0.680777	0.0137223
ENSGACT00000015211.1	Q5TCS8	Adenylate kinase 9 (AK 9) (EC 2.7.4.4) (EC 2.7.4.6) (Adenylate kinase domain-containing protein 1) (Adenylate kinase domain-containing protein 2)	-0.908847	0.0138524
ENSGACT00000015220.1	Q5TCS8	Adenylate kinase 9 (AK 9) (EC 2.7.4.4) (EC 2.7.4.6) (Adenylate kinase domain-containing protein 1) (Adenylate kinase domain-containing protein 2)	-0.892797	0.0168721
ENSGACT00000021888.1	P00571	Adenylate kinase isoenzyme 1 (AK 1) (EC 2.7.4.3) (EC 2.7.4.6) (ATP-AMP transphosphorylase 1) (ATP:AMP phosphotransferase) (Adenylate monophosphate kinase) (Myokinase)	-0.439251	0.0204421
ENSGACT00000021955.1	P12115	Adenylate kinase isoenzyme 1 (AK 1) (EC 2.7.4.3) (EC 2.7.4.6) (ATP-AMP transphosphorylase 1) (ATP:AMP phosphotransferase) (Adenylate monophosphate kinase) (Myokinase)	0.271239	0.0494792
ENSGACT00000006742.1	Q8VCP8	Adenylate kinase isoenzyme 6 (AK6) (EC 2.7.4.3) (Coilin-interacting nuclear ATPase protein) (Dual activity adenylate kinase/ATPase) (AK/ATPase)	0.167974	0.0512938
ENSGACT00000010948.1	P21265	Adenylosuccinate lyase (ADSL) (ASL) (EC 4.3.2.2) (Adenylosuccinase) (ASase)	-0.378363	0.0482971
ENSGACT00000010954.1	P21265	Adenylosuccinate lyase (ADSL) (ASL) (EC 4.3.2.2) (Adenylosuccinase) (ASase)	-0.376969	0.0122305
ENSGACT00000010989.1	P21265	Adenylosuccinate lyase (ADSL) (ASL) (EC 4.3.2.2) (Adenylosuccinase) (ASase)	-0.342914	0.0705054
ENSGACT00000007124.1	Q5R5X8	Adenylyl cyclase-associated protein 2 (CAP 2)	-0.519806	0.0433502
ENSGACT00000020228.1	Q86SQ6	Adhesion G protein-coupled receptor A1 (G-protein coupled receptor 123)	-0.971512	0.0203919
ENSGACT00000004199.1	C0HL12	Adhesion G protein-coupled receptor B1 (Brain-specific angiogenesis inhibitor 1) [Cleaved into: Vasculostatin-120 (Vstat120); Vasculostatin-40 (Vstat-40)]	-0.483614	0.0981336
ENSGACT00000009700.1	Q8CGM1	Adhesion G protein-coupled receptor B2 (Brain-specific angiogenesis inhibitor 2)	-0.675394	0.0222526
ENSGACT00000007998.1	Q80ZF8	Adhesion G protein-coupled receptor B3 (Brain-specific angiogenesis inhibitor 3)	-0.427064	0.0750678
ENSGACT00000016782.1	Q61549	Adhesion G protein-coupled receptor E1 (Cell surface glycoprotein F4/80) (EGF-like module receptor 1) (EGF-like module-containing mucin-like hormone receptor-like 1) (EMR1 hormone receptor)	-0.54896	0.0473724
ENSGACT00000005638.1	Q8IZF2	Adhesion G protein-coupled receptor F5 (G-protein coupled receptor 116)	-0.972256	0.0181314
ENSGACT00000024885.1	O97831	Adhesion G protein-coupled receptor L1 (Calcium-independent alpha-latrotoxin receptor 1) (CIRL-1) (Latrophilin-1)	-0.672524	0.00440182
ENSGACT00000021028.1	O97827	Adhesion G protein-coupled receptor L3 (Latrophilin-3)	-0.478748	0.0693426
ENSGACT00000025818.1	O97827	Adhesion G protein-coupled receptor L3 (Latrophilin-3)	-0.651813	0.0220973
ENSGACT00000012589.1	Q7SY09	Adhesion G protein-coupled receptor L4	-0.266019	0.0803019
ENSGACT00000005666.1	Q8IZF5	Adhesion G-protein coupled receptor F3 (G-protein coupled receptor 113) (G-protein coupled receptor PGR23)	-0.690177	0.0222753
ENSGACT00000015473.1	Q8IZF5	Adhesion G-protein coupled receptor F3 (G-protein coupled receptor 113) (G-protein coupled receptor PGR23)	-0.825203	0.0120727
ENSGACT00000018891.1	Q50DM5	Adhesion G-protein coupled receptor G1 (G-protein coupled receptor 56) [Cleaved into: ADGRG1 N-terminal fragment (ADGRG1 NT) (GPR56 N-terminal fragment) (GPR56 NT) (GPR56(N)) (GPR56 extracellular subunit) (GPR56 subunit alpha); ADGRG1 C-terminal fragment (ADGRG1 CT) (GPR56 C-terminal fragment) (GPR56 CT) (GPR56(C)) (GPR56 seven-transmembrane subunit) (GPR56 7TM) (GPR56 subunit beta)]	0.404017	0.0190312
ENSGACT00000022836.1	Q8IZF6	Adhesion G-protein coupled receptor G4 (G-protein coupled receptor 112)	-0.51188	0.072856
ENSGACT00000013954.2	Q6JAN0	Adhesion G-protein coupled receptor V1 (EC 3.4.-.-) (G-protein coupled receptor 98) (Monogenic audiogenic seizure susceptibility protein 1 homolog) (Very large G-protein coupled receptor 1)	-0.887524	0.0151046
ENSGACT00000006551.1	P28907	ADP-ribosyl cyclase/cyclic ADP-ribose hydrolase 1 (EC 3.2.2.6) (2'-phospho-ADP-ribosyl cyclase) (2'-phospho-ADP-ribosyl cyclase/2'-phospho-cyclic-ADP-ribose transferase) (EC 2.4.99.20) (2'-phospho-cyclic-ADP-ribose transferase) (ADP-ribosyl cyclase 1) (ADPRC 1) (Cyclic ADP-ribose hydrolase 1) (cADPr hydrolase 1) (T10) (CD antigen CD38)	0.413278	0.0177547
ENSGACT00000005763.1	P84082	ADP-ribosylation factor 2	-0.317504	0.00764143
ENSGACT00000000961.1	P61207	ADP-ribosylation factor 3	-0.622255	0.0190018
ENSGACT00000012087.1	P61207	ADP-ribosylation factor 3	-0.477594	0.0792119
ENSGACT00000026285.1	Q9D8S3	ADP-ribosylation factor GTPase-activating protein 3 (ARF GAP 3)	0.254685	0.0104014
ENSGACT00000016259.1	A0A0G2JV04	ADP-ribosylation factor-binding protein GGA3 (Golgi-localized, gamma ear-containing, ARF-binding protein 3)	-0.996759	0.0146396
ENSGACT00000025674.1	Q8BMI3	ADP-ribosylation factor-binding protein GGA3 (Golgi-localized, gamma ear-containing, ARF-binding protein 3)	-0.676768	0.0292659
ENSGACT00000022912.1	Q3SXY8	ADP-ribosylation factor-like protein 13B (ADP-ribosylation factor-like protein 2-like 1) (ARL2-like protein 1)	-0.693592	0.0164819
ENSGACT00000018313.1	Q3SXC5	ADP-ribosylation factor-like protein 14 (ADP-ribosylation factor 7)	-0.941743	0.0104014
ENSGACT00000006118.1	Q5RFN0	ADP-ribosylation factor-like protein 15	-0.67313	0.0282873
ENSGACT00000026236.1	P36404	ADP-ribosylation factor-like protein 2	0.259071	0.0579469
ENSGACT00000005335.1	Q9D4P0	ADP-ribosylation factor-like protein 5B (ADP-ribosylation factor-like protein 8)	-0.622094	0.0918264
ENSGACT00000019712.1	Q5R454	ADP-ribosylation factor-like protein 6-interacting protein 1 (ARL-6-interacting protein 1) (Aip-1) (Protein TBX2)	0.173974	0.0493749
ENSGACT00000000346.1	Q8VEH3	ADP-ribosylation factor-like protein 8A (ADP-ribosylation factor-like protein 10B) (Novel small G protein indispensable for equal chromosome segregation 2)	0.265068	0.0672921
ENSGACT00000018783.1	P13216	Adrenodoxin, mitochondrial (Adrenal ferredoxin) (Fragment)	-0.36757	0.0416226
ENSGACT00000024831.1	O55112	AF4/FMR2 family member 2 (FMR2P) (Fragile X mental retardation protein 2 homolog) (Protein FMR-2) (Protein Ox19)	-0.545526	0.0318416
ENSGACT00000021607.1	Q9ESC8	AF4/FMR2 family member 4	-0.603257	0.0101692
ENSGACT00000015576.1	P55196	Afadin (ALL1-fused gene from chromosome 6 protein) (Protein AF-6) (Afadin adherens junction formation factor)	-0.644378	0.0762453
ENSGACT00000012966.1	Q9Y2D8	Afadin- and alpha-actinin-binding protein (ADIP) (Afadin DIL domain-interacting protein) (SSX2-interacting protein)	-0.544566	0.0793581
ENSGACT00000022841.1	H2MTR9	Afadin- and alpha-actinin-binding protein (ADIP) (Afadin DIL domain-interacting protein) (SSX2-interacting protein)	-0.368921	0.0146372
ENSGACT00000006426.1	P31696	Agrin [Cleaved into: Agrin N-terminal 110 kDa subunit; Agrin C-terminal 110 kDa subunit; Agrin C-terminal 90 kDa fragment (C90); Agrin C-terminal 22 kDa fragment (C22)]	-0.608863	0.0372116
ENSGACT00000010953.1	Q53H80	Akirin-2	0.130868	0.0999579
ENSGACT00000022079.1	Q7ZYX1	AKT-interacting protein (Fused toes protein homolog)	-0.582628	0.027235
ENSGACT00000006192.1	Q28DB5	Alanine aminotransferase 2 (ALT2) (EC 2.6.1.2) (Glutamate pyruvate transaminase 2) (GPT 2) (Glutamic--alanine transaminase 2) (Glutamic--pyruvic transaminase 2)	-0.864088	0.00935853
ENSGACT00000021792.1	Q9BYV1	Alanine--glyoxylate aminotransferase 2, mitochondrial (AGT 2) (EC 2.6.1.44) ((R)-3-amino-2-methylpropionate--pyruvate transaminase) (EC 2.6.1.40) (Beta-ALAAT II) (Beta-alanine-pyruvate aminotransferase) (D-AIBAT)	-1.03503	0.00473752
ENSGACT00000007263.1	P26325	Alcohol dehydrogenase 1 (EC 1.1.1.1)	-0.577662	0.0662412
ENSGACT00000021793.1	P79896	Alcohol dehydrogenase class-3 (EC 1.1.1.1) (Alcohol dehydrogenase class-III) (Glutathione-dependent formaldehyde dehydrogenase) (FALDH) (FDH) (GSH-FDH) (EC 1.1.1.-) (S-(hydroxymethyl)glutathione dehydrogenase) (EC 1.1.1.284)	0.206135	0.047608
ENSGACT00000021399.1	Q802W2	Aldehyde dehydrogenase family 9 member A1-B (EC 1.2.1.3)	-0.589757	0.0447246
ENSGACT00000000607.1	Q95JH7	Aldo-keto reductase family 1 member C1 homolog (EC 1.-.-.-) (20-alpha-hydroxysteroid dehydrogenase) (20-alpha-HSD) (EC 1.1.1.149) (Dihydrodiol dehydrogenase 1) (DD-1) (DD1) (Indanol dehydrogenase) (EC 1.1.1.112)	0.463529	0.00821833
ENSGACT00000011641.1	Q9UM73	ALK tyrosine kinase receptor (EC 2.7.10.1) (Anaplastic lymphoma kinase) (CD antigen CD246)	-0.428636	0.0525751
ENSGACT00000010139.1	Q568I2	Alkaline ceramidase 1 (AlkCDase 1) (Alkaline CDase 1) (EC 3.5.1.23) (Acylsphingosine deacylase 3) (N-acylsphingosine amidohydrolase 3)	-0.541438	0.0253178
ENSGACT00000023645.1	Q5QJU3	Alkaline ceramidase 2 (AlkCDase 2) (Alkaline CDase 2) (haCER2) (EC 3.5.1.23) (Acylsphingosine deacylase 3-like) (N-acylsphingosine amidohydrolase 3-like)	-0.509952	0.0378821
ENSGACT00000006060.1	P83456	Alkaline phosphatase (AP) (EC 3.1.3.1)	0.476787	0.00662129
ENSGACT00000010852.1	Q07G10	Alkylated DNA repair protein alkB homolog 8 (EC 1.14.11.-) (Probable alpha-ketoglutarate-dependent dioxygenase ABH8) (S-adenosyl-L-methionine-dependent tRNA methyltransferase ABH8) (tRNA (carboxymethyluridine(34)-5-O)-methyltransferase ABH8) (EC 2.1.1.-) (EC 2.1.1.229)	-0.489618	0.0104014
ENSGACT00000005898.1	P97275	Alkyldihydroxyacetonephosphate synthase, peroxisomal (Alkyl-DHAP synthase) (EC 2.5.1.26) (Alkylglycerone-phosphate synthase)	-0.381904	0.0465068
ENSGACT00000021057.1	Q9EQX4	Allograft inflammatory factor 1-like (Ionized calcium-binding adapter molecule 2)	-0.524011	0.0110881
ENSGACT00000017032.1	Q09326	Alpha-1,6-mannosyl-glycoprotein 2-beta-N-acetylglucosaminyltransferase (EC 2.4.1.143) (Beta-1,2-N-acetylglucosaminyltransferase II) (GlcNAc-T II) (GNT-II) (Mannoside acetylglucosaminyltransferase 2) (N-glycosyl-oligosaccharide-glycoprotein N-acetylglucosaminyltransferase II)	0.236156	0.0724029
ENSGACT00000023879.1	P32251	Alpha-2 adrenergic receptor (Alpha-2 adrenoreceptor) (Alpha-2 adrenoceptor)	-0.806932	0.0607081
ENSGACT00000014410.1	Q61247	Alpha-2-antiplasmin (Alpha-2-AP) (Alpha-2-plasmin inhibitor) (Alpha-2-PI) (Serpin F2)	-0.921664	0.0647599
ENSGACT00000012258.1	O15466	Alpha-2,8-sialyltransferase 8E (EC 2.4.99.-) (Sialyltransferase 8E) (SIAT8-E) (Sialyltransferase St8Sia V) (ST8SiaV)	-0.662459	0.0213073
ENSGACT00000016032.1	Q3B7N2	Alpha-actinin-1 (Alpha-actinin cytoskeletal isoform) (F-actin cross-linking protein) (Non-muscle alpha-actinin-1)	-0.712422	0.0281072
ENSGACT00000011440.1	A8E657	Alpha-aminoadipic semialdehyde synthase, mitochondrial (LKR/SDH) [Includes: Lysine ketoglutarate reductase (LKR) (LOR) (EC 1.5.1.8); Saccharopine dehydrogenase (SDH) (EC 1.5.1.9)]	-0.352957	0.0874027
ENSGACT00000007858.1	Q5RC06	Alpha-catulin (Alpha-catenin-related protein) (ACRP) (Catenin alpha-like protein 1)	-0.525804	0.0275463
ENSGACT00000010127.1	Q05557	Alpha-crystallin B chain (Alpha(B)-crystallin)	-0.359381	0.0472695
ENSGACT00000001964.1	P04764	Alpha-enolase (EC 4.2.1.11) (2-phospho-D-glycerate hydro-lyase) (Enolase 1) (Non-neural enolase) (NNE)	-0.517301	0.0223618
ENSGACT00000003658.1	Q16352	Alpha-internexin (Alpha-Inx) (66 kDa neurofilament protein) (NF-66) (Neurofilament-66) (Neurofilament 5)	-0.482247	0.0627352
ENSGACT00000009254.1	Q32L00	Alpha-ketoglutarate-dependent dioxygenase alkB homolog 3 (EC 1.14.11.54) (Alkylated DNA repair protein alkB homolog 3)	0.203258	0.0942466
ENSGACT00000015237.1	P49641	Alpha-mannosidase 2x (EC 3.2.1.114) (Alpha-mannosidase IIx) (Man IIx) (Mannosidase alpha class 2A member 2) (Mannosyl-oligosaccharide 1,3-1,6-alpha-mannosidase)	-0.485072	0.0157807
ENSGACT00000019037.1	Q9UJ37	Alpha-N-acetylgalactosaminide alpha-2,6-sialyltransferase 2 (EC 2.4.99.3) (GalNAc alpha-2,6-sialyltransferase II) (ST6GalNAc II) (ST6GalNAcII) (SThM) (Sialyltransferase 7B) (SIAT7-B)	-0.463462	0.00971549
ENSGACT00000021868.1	Q8NDV1	Alpha-N-acetylgalactosaminide alpha-2,6-sialyltransferase 3 (EC 2.4.99.7) (GalNAc alpha-2,6-sialyltransferase III) (ST6GalNAc III) (ST6GalNAcIII) (STY) (Sialyltransferase 7C) (SIAT7-C)	-0.551089	0.0922853
ENSGACT00000015877.1	Q9QYJ1	Alpha-N-acetylgalactosaminide alpha-2,6-sialyltransferase 5 (EC 2.4.99.-) (GD1 alpha synthase) (GalNAc alpha-2,6-sialyltransferase V) (ST6GalNAc V) (ST6GalNAcV) (Sialyltransferase 7E) (SIAT7-E)	-0.701823	0.0264746
ENSGACT00000021870.1	Q9BVH7	Alpha-N-acetylgalactosaminide alpha-2,6-sialyltransferase 5 (EC 2.4.99.-) (GD1 alpha synthase) (GalNAc alpha-2,6-sialyltransferase V) (ST6GalNAc V) (ST6GalNAcV) (Sialyltransferase 7E) (SIAT7-E)	-0.600549	0.0940328
ENSGACT00000021168.1	Q969X2	Alpha-N-acetylgalactosaminide alpha-2,6-sialyltransferase 6 (EC 2.4.99.-) (GalNAc alpha-2,6-sialyltransferase VI) (ST6GalNAc VI) (ST6GalNAcVI) (hST6GalNAc VI) (Sialyltransferase 7F) (SIAT7-F)	-0.400869	0.0210679
ENSGACT00000021169.1	Q969X2	Alpha-N-acetylgalactosaminide alpha-2,6-sialyltransferase 6 (EC 2.4.99.-) (GalNAc alpha-2,6-sialyltransferase VI) (ST6GalNAc VI) (ST6GalNAcVI) (hST6GalNAc VI) (Sialyltransferase 7F) (SIAT7-F)	-0.823073	0.0283877
ENSGACT00000004519.1	Q9NVD7	Alpha-parvin (Actopaxin) (CH-ILKBP) (Calponin-like integrin-linked kinase-binding protein) (Matrix-remodeling-associated protein 2)	-0.57305	0.0366935
ENSGACT00000001701.1	Q3I5G7	Alpha-synuclein	-0.327339	0.0554588
ENSGACT00000003747.1	P61141	Alpha-synuclein	-0.664843	0.0217783
ENSGACT00000021878.1	Q91448	Alpha-synuclein (Synelfin)	-0.497528	0.00623808
ENSGACT00000019045.1	Q8BWP5	Alpha-tocopherol transfer protein (Alpha-TTP)	0.470936	0.0226826
ENSGACT00000016323.1	Q2HJ19	Alpha/beta hydrolase domain-containing protein 17A (Abhydrolase domain-containing protein 17A) (EC 3.1.2.22)	-1.25745	0.00727265
ENSGACT00000009204.1	Q96Q42	Alsin (Amyotrophic lateral sclerosis 2 chromosomal region candidate gene 6 protein) (Amyotrophic lateral sclerosis 2 protein)	-0.604282	0.0257767
ENSGACT00000012988.1	P63003	Amino-terminal enhancer of split (Amino enhancer of split) (Grg-5) (Groucho-related protein 5) (Protein ESP1) (R-esp1) (Protein GRG)	-0.334083	0.0256206
ENSGACT00000023165.1	P31230	Aminoacyl tRNA synthase complex-interacting multifunctional protein 1 (Multisynthase complex auxiliary component p43) [Cleaved into: Endothelial monocyte-activating polypeptide 2 (EMAP-2) (Endothelial monocyte-activating polypeptide II) (EMAP-II) (Small inducible cytokine subfamily E member 1)]	0.208946	0.0546218
ENSGACT00000002028.1	Q6AYS7	Aminoacylase-1A (ACY-1A) (EC 3.5.1.14) (ACY IA) (N-acyl-L-amino-acid amidohydrolase)	-0.245977	0.0951467
ENSGACT00000019527.1	P79143	Aminopeptidase N (AP-N) (cAPN) (EC 3.4.11.2) (Alanyl aminopeptidase) (Aminopeptidase M) (AP-M) (Microsomal aminopeptidase) (CD antigen CD13)	-0.540171	0.0318416
ENSGACT00000009340.1	Q8N6M6	Aminopeptidase O (AP-O) (EC 3.4.11.-)	-0.241703	0.070719
ENSGACT00000009347.1	Q8N6M6	Aminopeptidase O (AP-O) (EC 3.4.11.-)	-0.559111	0.0461807
ENSGACT00000015311.1	Q3BBX7	Ammonium transporter Rh type C (Rhesus blood group family type C glycoprotein) (Rh family type C glycoprotein) (Rh type C glycoprotein)	-0.597958	0.079552
ENSGACT00000021060.1	Q19KH7	Ammonium transporter Rh type C (Rhesus blood group family type C glycoprotein) (Rh family type C glycoprotein) (Rh type C glycoprotein)	-0.823713	0.0127908
ENSGACT00000001309.1	Q01433	AMP deaminase 2 (EC 3.5.4.6) (AMP deaminase isoform L)	-0.563054	0.056427
ENSGACT00000012879.1	O08739	AMP deaminase 3 (EC 3.5.4.6) (AMP deaminase H-type) (AMP deaminase isoform E) (Heart-type AMPD)	0.282871	0.032432
ENSGACT00000006806.1	Q6PFT9	Amyloid beta A4 precursor protein-binding family B member 1-interacting protein (APBB1-interacting protein 1)	-0.356808	0.0427645
ENSGACT00000011165.1	O35430	Amyloid-beta A4 precursor protein-binding family A member 1 (Adapter protein X11alpha) (Neuron-specific X11 protein) (Neuronal Munc18-1-interacting protein 1) (Mint-1)	-0.600941	0.0340774
ENSGACT00000004492.1	O93279	Amyloid-beta A4 protein (ABPP) (APP) (Alzheimer disease amyloid A4 protein homolog) (Amyloid precursor protein) (Amyloid-beta precursor protein) [Cleaved into: Amyloid-beta protein (A-beta) (APP-beta)]	-0.443358	0.00473752
ENSGACT00000021602.1	Q9H8U3	AN1-type zinc finger protein 3 (Testis-expressed protein 27)	-0.78105	0.0348276
ENSGACT00000001683.1	Q9H1A4	Anaphase-promoting complex subunit 1 (APC1) (Cyclosome subunit 1) (Mitotic checkpoint regulator) (Testis-specific gene 24 protein)	-0.381627	0.0657916
ENSGACT00000010395.2	F1QY75	Anaphase-promoting complex subunit 15 (APC15)	-0.608932	0.0101654
ENSGACT00000024757.1	Q6PBN5	Ancient ubiquitous protein 1	0.136867	0.0987845
ENSGACT00000024538.1	O97776	Androgen receptor (Dihydrotestosterone receptor) (Nuclear receptor subfamily 3 group C member 4)	-0.410985	0.0603496
ENSGACT00000015400.1	Q8N7X0	Androglobin (Calpain-7-like protein)	-0.864929	0.0244225
ENSGACT00000011122.1	Q7TN31	Angiogenic factor with G patch and FHA domains 1 (Angiogenic factor VG5Q) (mVG5Q)	0.276005	0.0193768
ENSGACT00000009782.1	O15123	Angiopoietin-2 (ANG-2)	-0.945434	0.0372672
ENSGACT00000015939.1	Q9R045	Angiopoietin-related protein 2 (Angiopoietin-like protein 2)	-0.953935	0.0210679
ENSGACT00000021433.1	Q9R182	Angiopoietin-related protein 3 (Angiopoietin-like protein 3) [Cleaved into: ANGPTL3(17-224)]	-0.947526	0.0120295
ENSGACT00000006493.1	O43827	Angiopoietin-related protein 7 (Angiopoietin-like factor) (Angiopoietin-like protein 7) (Cornea-derived transcript 6 protein)	0.498701	0.0944943
ENSGACT00000013132.1	Q10751	Angiotensin-converting enzyme (ACE) (EC 3.2.1.-) (EC 3.4.15.1) (Dipeptidyl carboxypeptidase I) (Kininase II) (Fragment)	-0.816041	0.052597
ENSGACT00000002936.1	Q801E2	Anillin	-0.779261	0.0200427
ENSGACT00000010764.2	Q9NQW6	Anillin	-0.521894	0.015377
ENSGACT00000001989.1	Q6SJP2	Anion exchange protein 2 (AE 2) (Anion exchanger 2) (Non-erythroid band 3-like protein) (Solute carrier family 4 member 2)	-0.608864	0.0377022
ENSGACT00000003278.1	B1MTL0	Anion exchange protein 3 (AE 3) (Anion exchanger 3) (Solute carrier family 4 member 3)	-0.54953	0.0396757
ENSGACT00000017848.1	Q1LVW0	Ankyrin repeat and BTB/POZ domain-containing protein BTBD11-A (BTB/POZ domain-containing protein 11-A)	-0.787662	0.0376924
ENSGACT00000008402.1	Q1L8G6	Ankyrin repeat and IBR domain-containing protein 1 (EC 2.3.2.31)	-0.399368	0.099833
ENSGACT00000011780.1	Q8NAG6	Ankyrin repeat and LEM domain-containing protein 1 (EC 3.1.-.-) (Ankyrin repeat domain-containing protein 41) (LEM-domain containing protein 3)	-0.745782	0.0190018
ENSGACT00000016868.1	Q5ZMD2	Ankyrin repeat and MYND domain-containing protein 2	-0.321023	0.0329492
ENSGACT00000006477.1	P59672	Ankyrin repeat and SAM domain-containing protein 1A (Odin)	-0.859197	0.0267519
ENSGACT00000007219.1	Q9D738	Ankyrin repeat and SOCS box protein 12 (ASB-12)	0.363407	0.0296367
ENSGACT00000012661.1	Q8VHS5	Ankyrin repeat and SOCS box protein 16 (ASB-16)	-0.535955	0.0812694
ENSGACT00000018052.1	Q96Q27	Ankyrin repeat and SOCS box protein 2 (ASB-2)	-0.438593	0.0672921
ENSGACT00000018498.1	Q9H672	Ankyrin repeat and SOCS box protein 7 (ASB-7)	-0.383353	0.0716094
ENSGACT00000026269.1	A5PMU4	Ankyrin repeat and sterile alpha motif domain-containing protein 1B	-0.621708	0.0157176
ENSGACT00000020417.2	Q6UB99	Ankyrin repeat domain-containing protein 11 (Ankyrin repeat-containing cofactor 1)	0.29484	0.0104014
ENSGACT00000012387.1	Q7ZUV0	Ankyrin repeat domain-containing protein 13C	-0.385805	0.0704122
ENSGACT00000023635.1	Q6NRD0	Ankyrin repeat domain-containing protein 13C-A	-0.42596	0.0965354
ENSGACT00000019208.1	Q3U0L2	Ankyrin repeat domain-containing protein 33B	-0.713184	0.0744636
ENSGACT00000022136.1	Q9ULJ7	Ankyrin repeat domain-containing protein 50	-0.46039	0.0594031
ENSGACT00000011975.1	Q07DZ7	Ankyrin repeat, SAM and basic leucine zipper domain-containing protein 1 (Germ cell-specific ankyrin, SAM and basic leucine zipper domain-containing protein)	-0.943166	0.0339419
ENSGACT00000011243.1	P16157	Ankyrin-1 (ANK-1) (Ankyrin-R) (Erythrocyte ankyrin)	-0.451039	0.0145577
ENSGACT00000023448.1	Q02357	Ankyrin-1 (ANK-1) (Erythrocyte ankyrin)	-0.508708	0.0674648
ENSGACT00000021240.1	Q8C8R3	Ankyrin-2 (ANK-2) (Ankyrin-B) (Brain ankyrin)	-0.711326	0.00575139
ENSGACT00000002137.1	Q01484	Ankyrin-2 (ANK-2) (Ankyrin-B) (Brain ankyrin) (Non-erythroid ankyrin)	-0.427485	0.0660467
ENSGACT00000013146.1	Q12955	Ankyrin-3 (ANK-3) (Ankyrin-G)	-0.230802	0.0539841
ENSGACT00000015295.1	Q5REL2	Annexin A1 (Annexin-1)	-0.203572	0.0465068
ENSGACT00000011637.1	P33477	Annexin A11 (Annexin XI) (Annexin-11) (Calcyclin-associated annexin 50) (CAP-50)	-0.404159	0.0622519
ENSGACT00000001568.1	P14669	Annexin A3 (35-alpha calcimedin) (Annexin III) (Annexin-3) (Lipocortin III) (Placental anticoagulant protein III) (PAP-III)	-0.960945	0.0101692
ENSGACT00000022600.1	P13214	Annexin A4 (35-beta calcimedin) (Annexin IV) (Annexin-4) (Carbohydrate-binding protein p33/p41) (Chromobindin-4) (Endonexin I) (Lipocortin IV) (P32.5) (PP4-X) (Placental anticoagulant protein II) (PAP-II) (Protein II)	0.263727	0.0241328
ENSGACT00000024339.1	P79134	Annexin A6 (Annexin VI) (Annexin-6)	-0.606124	0.0845748
ENSGACT00000003130.1	Q5XXA6	Anoctamin-1 (Discovered on gastrointestinal stromal tumors protein 1) (Oral cancer overexpressed protein 2) (Transmembrane protein 16A) (Tumor-amplified and overexpressed sequence 2)	-0.726705	0.0378821
ENSGACT00000017431.1	Q5XXA6	Anoctamin-1 (Discovered on gastrointestinal stromal tumors protein 1) (Oral cancer overexpressed protein 2) (Transmembrane protein 16A) (Tumor-amplified and overexpressed sequence 2)	-0.596486	0.0282874
ENSGACT00000005011.1	Q4V8U5	Anoctamin-10 (Transmembrane protein 16K)	-0.370726	0.0616532
ENSGACT00000025414.1	Q8CFW1	Anoctamin-2 (Transmembrane protein 16B)	-0.835	0.0240522
ENSGACT00000007862.1	Q9BYT9	Anoctamin-3 (Transmembrane protein 16C)	-0.67485	0.0342401
ENSGACT00000025836.1	A6QLE6	Anoctamin-4 (Transmembrane protein 16D)	-0.64718	0.0143083
ENSGACT00000007805.1	Q75V66	Anoctamin-5 (Gnathodiaphyseal dysplasia 1 protein) (Transmembrane protein 16E)	-0.476745	0.0777368
ENSGACT00000005946.1	Q6IFT6	Anoctamin-7 (New gene expressed in prostate homolog) (Transmembrane protein 16G)	-0.719001	0.0140101
ENSGACT00000005049.1	P23352	Anosmin-1 (Adhesion molecule-like X-linked) (Kallmann syndrome protein)	-0.499663	0.0437124
ENSGACT00000009668.1	P33005	Anosmin-1 (Kallmann syndrome protein homolog)	-0.520894	0.0675942
ENSGACT00000006490.1	Q9H6X2	Anthrax toxin receptor 1 (Tumor endothelial marker 8)	-0.761198	0.00971549
ENSGACT00000009505.1	Q9CZ52	Anthrax toxin receptor 1 (Tumor endothelial marker 8)	-0.477688	0.0552601
ENSGACT00000022611.1	Q9CZ52	Anthrax toxin receptor 1 (Tumor endothelial marker 8)	-0.495979	0.047561
ENSGACT00000023531.1	Q6DFX2	Anthrax toxin receptor 2	-0.667775	0.0107501
ENSGACT00000006125.1	O14977	Antizyme inhibitor 1 (AZI) (AZI1) (Ornithine decarboxylase antizyme inhibitor)	0.205157	0.0197325
ENSGACT00000020882.1	O43747	AP-1 complex subunit gamma-1 (Adaptor protein complex AP-1 subunit gamma-1) (Adaptor-related protein complex 1 subunit gamma-1) (Clathrin assembly protein complex 1 gamma-1 large chain) (Gamma1-adaptin) (Golgi adaptor HA1/AP1 adaptin subunit gamma-1)	-0.489172	0.0553749
ENSGACT00000001297.1	Q32PG1	AP-3 complex subunit beta-1 (Adaptor protein complex AP-3 subunit beta-1) (Adaptor-related protein complex 3 subunit beta-1) (Beta-3A-adaptin) (Clathrin assembly protein complex 3 beta-1 large chain)	-0.672207	0.0509906
ENSGACT00000015155.1	Q865S1	AP-3 complex subunit delta-1 (AP-3 complex subunit delta) (Adaptor-related protein complex 3 subunit delta-1) (BLVPCP1) (Bovine leukemia virus cell receptor) (BLV-R) (Delta-adaptin)	0.213319	0.0692289
ENSGACT00000015147.2	O54774	AP-3 complex subunit delta-1 (AP-3 complex subunit delta) (Adaptor-related protein complex 3 subunit delta-1) (Delta-adaptin) (mBLVR1)	0.352129	0.0283877
ENSGACT00000019509.1	Q5RDP9	AP-3 complex subunit sigma-2 (AP-3 complex subunit sigma-3B) (Adaptor-related protein complex 3 subunit sigma-2) (Sigma-3B-adaptin) (Sigma3B-adaptin) (Sigma-adaptin 3b)	-0.533242	0.0737865
ENSGACT00000014603.2	Q2M2I8	AP2-associated protein kinase 1 (EC 2.7.11.1) (Adaptor-associated kinase 1)	-0.457562	0.0711168
ENSGACT00000022607.1	F1MH24	AP2-associated protein kinase 1 (EC 2.7.11.1) (Adaptor-associated kinase 1)	-0.599083	0.0431588
ENSGACT00000022653.1	A0T2N3	Apelin receptor B (Angiotensin II receptor-like 1b) (Angiotensin receptor-like 1b) (G-protein coupled receptor APJ B) (Protein grinch)	-0.510722	0.0934347
ENSGACT00000023980.1	Q6UXC1	Apical endosomal glycoprotein (MAM domain-containing protein 4)	-0.670017	0.0543059
ENSGACT00000013556.1	Q9NQ94	APOBEC1 complementation factor (APOBEC1-stimulating protein)	-0.721552	0.0276425
ENSGACT00000012743.1	P04114	Apolipoprotein B-100 (Apo B-100) [Cleaved into: Apolipoprotein B-48 (Apo B-48)]	-0.588007	0.0499464
ENSGACT00000012767.1	P04114	Apolipoprotein B-100 (Apo B-100) [Cleaved into: Apolipoprotein B-48 (Apo B-48)]	-0.527817	0.0917659
ENSGACT00000012770.1	P04114	Apolipoprotein B-100 (Apo B-100) [Cleaved into: Apolipoprotein B-48 (Apo B-48)]	-0.890571	0.0600794
ENSGACT00000022490.1	P05090	Apolipoprotein D (Apo-D) (ApoD)	-0.867716	0.0730832
ENSGACT00000022496.1	P51910	Apolipoprotein D (Apo-D) (ApoD)	-0.544515	0.0670774
ENSGACT00000004536.1	O42364	Apolipoprotein Eb (Apo-Eb)	0.992639	0.0146396
ENSGACT00000025071.1	Q9BPW4	Apolipoprotein L4 (Apolipoprotein L-IV) (ApoL-IV)	-0.499746	0.03727
ENSGACT00000026591.1	Q9BZR8	Apoptosis facilitator Bcl-2-like protein 14 (Bcl2-L-14) (Apoptosis regulator Bcl-G)	0.632322	0.00588018
ENSGACT00000019016.1	Q07812	Apoptosis regulator BAX (Bcl-2-like protein 4) (Bcl2-L-4)	-0.413891	0.0287299
ENSGACT00000016357.1	Q9I9N6	Apoptosis-associated speck-like protein containing a CARD (PYD and CARD domain-containing protein)	-0.220581	0.0624024
ENSGACT00000016359.1	Q9I9N6	Apoptosis-associated speck-like protein containing a CARD (PYD and CARD domain-containing protein)	-0.696086	0.0115505
ENSGACT00000009358.1	Q9CZI9	Apoptosis-enhancing nuclease (EC 3.1.-.-) (Interferon-stimulated 20 kDa exonuclease-like 1)	0.279976	0.0339752
ENSGACT00000011233.1	Q3TY86	Apoptosis-inducing factor 3 (EC 1.-.-.-) (Apoptosis-inducing factor-like protein)	-0.744091	0.036625
ENSGACT00000013621.1	Q62415	Apoptosis-stimulating of p53 protein 1 (Protein phosphatase 1 regulatory subunit 13B)	-0.290026	0.0663585
ENSGACT00000026119.1	Q13625	Apoptosis-stimulating of p53 protein 2 (Bcl2-binding protein) (Bbp) (Renal carcinoma antigen NY-REN-51) (Tumor suppressor p53-binding protein 2) (53BP2) (p53-binding protein 2) (p53BP2)	-0.735847	0.0242626
ENSGACT00000025426.1	Q9UKV3	Apoptotic chromatin condensation inducer in the nucleus (Acinus)	-0.753874	0.00648244
ENSGACT00000026265.1	Q9I9H8	Apoptotic protease-activating factor 1 (APAF-1)	-0.510213	0.0338039
ENSGACT00000016105.1	Q96PS8	Aquaporin-10 (AQP-10) (Aquaglyceroporin-10) (Small intestine aquaporin)	-0.657719	0.0885703
ENSGACT00000014687.1	Q8CHJ2	Aquaporin-12 (AQP-12)	-0.598235	0.0173376
ENSGACT00000013719.1	Q08DE6	Aquaporin-3 (AQP-3) (Aquaglyceroporin-3)	-0.544032	0.0280489
ENSGACT00000019179.1	P56405	Aquaporin-8 (AQP-8)	-0.472439	0.0561075
ENSGACT00000027217.1	Q2PG08	Arachidonate 5-lipoxygenase-activating protein	0.243045	0.0883023
ENSGACT00000012168.1	Q5ZK62	Arf-GAP with coiled-coil, ANK repeat and PH domain-containing protein 2 (Centaurin-beta-2) (Cnt-b2)	-0.413316	0.0325428
ENSGACT00000025619.1	Q15057	Arf-GAP with coiled-coil, ANK repeat and PH domain-containing protein 2 (Centaurin-beta-2) (Cnt-b2)	0.381855	0.00449933
ENSGACT00000016427.1	Q8R2V5	Arf-GAP with dual PH domain-containing protein 2 (Centaurin-alpha-2) (Cnt-a2)	0.478688	0.00841318
ENSGACT00000000769.1	Q99490	Arf-GAP with GTPase, ANK repeat and PH domain-containing protein 2 (AGAP-2) (Centaurin-gamma-1) (Cnt-g1) (GTP-binding and GTPase-activating protein 2) (GGAP2) (Phosphatidylinositol 3-kinase enhancer) (PIKE)	-0.628818	0.0311283
ENSGACT00000023762.1	Q96P47	Arf-GAP with GTPase, ANK repeat and PH domain-containing protein 3 (AGAP-3) (CRAM-associated GTPase) (CRAG) (Centaurin-gamma-3) (Cnt-g3) (MR1-interacting protein) (MRIP-1)	-0.557009	0.0553841
ENSGACT00000006022.1	Q9ULH1	Arf-GAP with SH3 domain, ANK repeat and PH domain-containing protein 1 (130 kDa phosphatidylinositol 4,5-bisphosphate-dependent ARF1 GTPase-activating protein) (ADP-ribosylation factor-directed GTPase-activating protein 1) (ARF GTPase-activating protein 1) (Development and differentiation-enhancing factor 1) (DEF-1) (Differentiation-enhancing factor 1) (PIP2-dependent ARF1 GAP)	-0.169667	0.0818436
ENSGACT00000012637.1	O97902	Arf-GAP with SH3 domain, ANK repeat and PH domain-containing protein 1 (130 kDa phosphatidylinositol 4,5-bisphosphate-dependent ARF1 GTPase-activating protein) (ADP-ribosylation factor-directed GTPase-activating protein 1) (ARF GTPase-activating protein 1) (Development and differentiation-enhancing factor 1) (DEF-1) (Differentiation-enhancing factor 1) (PIP2-dependent ARF1 GAP)	-0.471082	0.0999531
ENSGACT00000001861.1	Q7SIG6	Arf-GAP with SH3 domain, ANK repeat and PH domain-containing protein 2 (Development and differentiation-enhancing factor 2) (Paxillin-associated protein with ARF GAP activity 3) (PAG3) (Pyk2 C-terminus-associated protein) (PAP)	-0.595949	0.0318861
ENSGACT00000001863.1	Q7SIG6	Arf-GAP with SH3 domain, ANK repeat and PH domain-containing protein 2 (Development and differentiation-enhancing factor 2) (Paxillin-associated protein with ARF GAP activity 3) (PAG3) (Pyk2 C-terminus-associated protein) (PAP)	0.441728	0.00338499
ENSGACT00000011859.1	O43150	Arf-GAP with SH3 domain, ANK repeat and PH domain-containing protein 2 (Development and differentiation-enhancing factor 2) (Paxillin-associated protein with ARF GAP activity 3) (PAG3) (Pyk2 C-terminus-associated protein) (PAP)	-0.585242	0.0151035
ENSGACT00000022262.1	P53367	Arfaptin-1 (ADP-ribosylation factor-interacting protein 1)	-0.308942	0.0388371
ENSGACT00000002008.1	Q6P5L7	Arginine and glutamate-rich protein 1-A	-0.46281	0.0218602
ENSGACT00000027568.1	P37880	Arginine--tRNA ligase, cytoplasmic (EC 6.1.1.19) (Arginyl-tRNA synthetase) (ArgRS)	0.275018	0.0782092
ENSGACT00000001966.1	Q9P2R6	Arginine-glutamic acid dipeptide repeats protein (Atrophin-1-like protein) (Atrophin-1-related protein)	-0.56741	0.0263264
ENSGACT00000006623.2	Q8TF01	Arginine/serine-rich protein PNISR (PNN-interacting serine/arginine-rich protein) (SR-related protein) (SR-rich protein) (Serine/arginine-rich-splicing regulatory protein 130) (SRrp130) (Splicing factor, arginine/serine-rich 130) (Splicing factor, arginine/serine-rich 18)	0.410544	0.0162098
ENSGACT00000017234.1	P98203	Armadillo repeat protein deleted in velo-cardio-facial syndrome homolog	-0.433377	0.0156683
ENSGACT00000003929.1	Q5ZMQ0	Armadillo repeat-containing protein 1	-0.78054	0.0117356
ENSGACT00000014696.1	Q3ZBE1	Armadillo repeat-containing protein 1	-0.213886	0.0456592
ENSGACT00000003254.1	Q5W041	Armadillo repeat-containing protein 3 (Beta-catenin-like protein) (Cancer/testis antigen 81) (CT81) (KU-CT-1)	-0.48093	0.0851751
ENSGACT00000002210.1	Q5T2S8	Armadillo repeat-containing protein 4	-0.727646	0.00934982
ENSGACT00000020080.1	Q8BNU0	Armadillo repeat-containing protein 6	-0.429876	0.0191675
ENSGACT00000005422.1	Q3UJZ3	Armadillo repeat-containing protein 7	-0.875311	0.0282567
ENSGACT00000024287.1	Q6PGW3	Armadillo-like helical domain-containing protein 3	-0.551294	0.0663308
ENSGACT00000008526.1	P22781	Aromatic-L-amino-acid decarboxylase (AADC) (EC 4.1.1.28) (DOPA decarboxylase) (DDC)	-0.433303	0.0280384
ENSGACT00000013732.1	Q0VCA2	Arrestin domain-containing protein 3	-0.889927	0.0137136
ENSGACT00000013465.1	Q6TXF1	Arrestin domain-containing protein 3 (Liver regeneration-related protein LRRG00048)	-0.618361	0.00496595
ENSGACT00000027090.1	P36575	Arrestin-C (Cone arrestin) (C-arrestin) (cArr) (Retinal cone arrestin-3) (X-arrestin)	-0.616759	0.0498002
ENSGACT00000020636.1	Q95LD9	Aryl hydrocarbon receptor (Ah receptor) (AhR)	-0.340706	0.0450122
ENSGACT00000015489.1	P79832	Aryl hydrocarbon receptor nuclear translocator (rtARNT)	-0.616891	0.0327378
ENSGACT00000008381.1	P51689	Arylsulfatase D (ASD) (EC 3.1.6.-)	0.4014	0.0267519
ENSGACT00000002098.1	Q5FYB0	Arylsulfatase J (ASJ) (EC 3.1.6.-)	-0.538268	0.012759
ENSGACT00000019687.1	P63116	Asc-type amino acid transporter 1 (Asc-1) (D-serine transporter) (Solute carrier family 7 member 10)	-0.720406	0.0270778
ENSGACT00000019731.1	Q6PI48	Aspartate--tRNA ligase, mitochondrial (EC 6.1.1.12) (Aspartyl-tRNA synthetase) (AspRS)	0.409703	0.0145267
ENSGACT00000000132.1	Q28056	Aspartyl/asparaginyl beta-hydroxylase (EC 1.14.11.16) (Aspartate beta-hydroxylase) (ASP beta-hydroxylase) (Peptide-aspartate beta-dioxygenase)	0.604948	0.0315668
ENSGACT00000018924.1	O14525	Astrotactin-1	-0.462367	0.0762987
ENSGACT00000021970.1	O75129	Astrotactin-2	-0.717343	0.0224901
ENSGACT00000011098.1	Q5XGD9	AT-rich interactive domain-containing protein 3A (ARID domain-containing protein 3A) (Bright homolog) (Dead ringer-like protein 1)	0.353251	0.0137136
ENSGACT00000020954.1	E1BLP6	AT-rich interactive domain-containing protein 5B (ARID domain-containing protein 5B)	-0.788326	0.0914007
ENSGACT00000027557.1	Q5ZJ69	AT-rich interactive domain-containing protein 5B (ARID domain-containing protein 5B)	-0.470591	0.0737865
ENSGACT00000008349.2	Q99700	Ataxin-2 (Spinocerebellar ataxia type 2 protein) (Trinucleotide repeat-containing gene 13 protein)	-0.470775	0.0398958
ENSGACT00000009905.1	Q7TQH0	Ataxin-2-like protein	-0.611606	0.029747
ENSGACT00000010669.1	P54252	Ataxin-3 (EC 3.4.19.12) (Machado-Joseph disease protein 1) (Spinocerebellar ataxia type 3 protein)	-0.693156	0.0131904
ENSGACT00000012221.1	Q8R4I1	Ataxin-7 (Spinocerebellar ataxia type 7 protein homolog)	-0.591477	0.0153338
ENSGACT00000015718.1	Q60HD2	Atlastin-1 (EC 3.6.5.-)	-0.956036	0.0125999
ENSGACT00000013814.1	Q6PA06	Atlastin-2 (EC 3.6.5.-) (ADP-ribosylation factor-like protein 6-interacting protein 2) (ARL-6-interacting protein 2) (Aip-2)	-0.509594	0.0224064
ENSGACT00000022555.1	Q6DD88	Atlastin-3 (EC 3.6.5.-)	-0.320082	0.0866873
ENSGACT00000027732.1	Q9XN27	ATP synthase protein 8 (A6L) (F-ATPase subunit 8)	-0.624787	0.0137721
ENSGACT00000027733.1	Q35920	ATP synthase subunit a (F-ATPase protein 6)	-0.251577	0.0129441
ENSGACT00000018465.1	Q9PTY0	ATP synthase subunit beta, mitochondrial (EC 7.1.2.2) (ATP synthase F1 subunit beta)	0.196932	0.0996102
ENSGACT00000026757.1	Q5RFH0	ATP synthase subunit g, mitochondrial (ATPase subunit g) (ATP synthase membrane subunit g)	-0.154346	0.0450122
ENSGACT00000026619.1	Q4R5B0	ATP synthase subunit gamma, mitochondrial (ATP synthase F1 subunit gamma) (F-ATPase gamma subunit)	-0.76016	0.0108462
ENSGACT00000025817.1	P41233	ATP-binding cassette sub-family A member 1 (ATP-binding cassette transporter 1) (ABC-1) (ATP-binding cassette 1)	-0.597677	0.0249056
ENSGACT00000024620.1	O95477	ATP-binding cassette sub-family A member 1 (ATP-binding cassette transporter 1) (ABC-1) (ATP-binding cassette 1) (Cholesterol efflux regulatory protein)	-0.464913	0.0314879
ENSGACT00000008593.1	Q86UK0	ATP-binding cassette sub-family A member 12 (ATP-binding cassette transporter 12) (ATP-binding cassette 12)	-0.650576	0.0191612
ENSGACT00000014940.1	Q99758	ATP-binding cassette sub-family A member 3 (ABC-C transporter) (ATP-binding cassette transporter 3) (ATP-binding cassette 3)	-0.525872	0.0258036
ENSGACT00000019991.1	Q08D64	ATP-binding cassette sub-family B member 6, mitochondrial	-0.631249	0.0325451
ENSGACT00000006901.2	Q9JJ59	ATP-binding cassette sub-family B member 9 (ATP-binding cassette transporter 9) (ABC transporter 9 protein) (mABCB9) (TAP-like protein) (TAPL)	-0.531619	0.0338307
ENSGACT00000025210.1	Q9UBJ2	ATP-binding cassette sub-family D member 2 (Adrenoleukodystrophy-like 1) (Adrenoleukodystrophy-related protein) (hALDR)	-0.361015	0.0493292
ENSGACT00000022934.1	Q9UNQ0	ATP-binding cassette sub-family G member 2 (Breast cancer resistance protein) (CDw338) (Mitoxantrone resistance-associated protein) (Placenta-specific ATP-binding cassette transporter) (Urate exporter) (CD antigen CD338)	-0.565564	0.0658736
ENSGACT00000022003.1	Q4GZT4	ATP-binding cassette sub-family G member 2 (Urate exporter) (CD antigen CD338)	-0.581253	0.0243311
ENSGACT00000024623.1	Q4GZT4	ATP-binding cassette sub-family G member 2 (Urate exporter) (CD antigen CD338)	-0.558979	0.0285644
ENSGACT00000007022.1	Q9H172	ATP-binding cassette sub-family G member 4	-0.605429	0.0344504
ENSGACT00000027032.1	Q9H172	ATP-binding cassette sub-family G member 4	-0.604863	0.0273362
ENSGACT00000011663.1	Q91V92	ATP-citrate synthase (EC 2.3.3.8) (ATP-citrate (pro-S-)-lyase) (Citrate cleavage enzyme)	-0.567485	0.032445
ENSGACT00000008206.1	P12382	ATP-dependent 6-phosphofructokinase, liver type (ATP-PFK) (PFK-L) (EC 2.7.1.11) (6-phosphofructokinase type B) (Phosphofructo-1-kinase isozyme B) (PFK-B) (Phosphohexokinase)	-0.407936	0.0104014
ENSGACT00000000892.1	Q0IIG5	ATP-dependent 6-phosphofructokinase, muscle type (ATP-PFK) (PFK-M) (EC 2.7.1.11) (6-phosphofructokinase type A) (Phosphofructo-1-kinase isozyme A) (PFK-A) (Phosphohexokinase)	-0.488071	0.0814838
ENSGACT00000023265.1	Q01813	ATP-dependent 6-phosphofructokinase, platelet type (ATP-PFK) (PFK-P) (EC 2.7.1.11) (6-phosphofructokinase type C) (Phosphofructo-1-kinase isozyme C) (PFK-C) (Phosphohexokinase)	0.496241	0.0861985
ENSGACT00000007311.1	O88696	ATP-dependent Clp protease proteolytic subunit, mitochondrial (EC 3.4.21.92) (Endopeptidase Clp)	0.259358	0.047608
ENSGACT00000017284.1	F1R345	ATP-dependent DNA helicase DDX11 (EC 3.6.4.12) (DEAD/H-box protein 11)	-0.22594	0.019999
ENSGACT00000000226.1	Q7ZV90	ATP-dependent DNA helicase PIF1 (EC 3.6.4.12) (DNA repair and recombination helicase PIF1)	-0.55961	0.0463399
ENSGACT00000000693.1	Q9H611	ATP-dependent DNA helicase PIF1 (EC 3.6.4.12) (DNA repair and recombination helicase PIF1) (PIF1/RRM3 DNA helicase-like protein)	-0.539967	0.0365963
ENSGACT00000001104.1	Q9H611	ATP-dependent DNA helicase PIF1 (EC 3.6.4.12) (DNA repair and recombination helicase PIF1) (PIF1/RRM3 DNA helicase-like protein)	-0.501431	0.0628468
ENSGACT00000003413.1	Q9H611	ATP-dependent DNA helicase PIF1 (EC 3.6.4.12) (DNA repair and recombination helicase PIF1) (PIF1/RRM3 DNA helicase-like protein)	-0.572507	0.0325451
ENSGACT00000025477.1	Q9H611	ATP-dependent DNA helicase PIF1 (EC 3.6.4.12) (DNA repair and recombination helicase PIF1) (PIF1/RRM3 DNA helicase-like protein)	-0.537438	0.0366935
ENSGACT00000001314.1	Q6AYJ1	ATP-dependent DNA helicase Q1 (EC 3.6.4.12) (DNA-dependent ATPase Q1) (RecQ protein-like 1)	0.378899	0.0182408
ENSGACT00000019848.1	O94761	ATP-dependent DNA helicase Q4 (EC 3.6.4.12) (DNA helicase, RecQ-like type 4) (RecQ4) (RTS) (RecQ protein-like 4)	-0.403382	0.013623
ENSGACT00000002057.1	Q8K363	ATP-dependent RNA helicase DDX18 (EC 3.6.4.13) (DEAD box protein 18)	0.324215	0.0304108
ENSGACT00000002061.1	Q9NVP1	ATP-dependent RNA helicase DDX18 (EC 3.6.4.13) (DEAD box protein 18) (Myc-regulated DEAD box protein) (MrDb)	0.275454	0.064654
ENSGACT00000012938.1	Q7ZY47	ATP-dependent RNA helicase DDX42 (EC 3.6.4.13) (DEAD box protein 42)	0.253437	0.0219616
ENSGACT00000022216.1	Q8K4L0	ATP-dependent RNA helicase DDX54 (EC 3.6.4.13) (DEAD box protein 54)	0.308959	0.0287299
ENSGACT00000023607.2	Q99PU8	ATP-dependent RNA helicase DHX30 (EC 3.6.4.13) (DEAH box protein 30)	-0.868885	0.000275865
ENSGACT00000026780.1	Q80VY9	ATP-dependent RNA helicase DHX33 (EC 3.6.4.13) (DEAH box protein 33)	-0.625977	0.0286252
ENSGACT00000024505.1	Q3ZBE0	ATP-dependent RNA helicase DQX1 (EC 3.6.4.12) (DEAQ box polypeptide 1)	-0.843658	0.0146396
ENSGACT00000021694.1	Q96TA2	ATP-dependent zinc metalloprotease YME1L1 (EC 3.4.24.-) (ATP-dependent metalloprotease FtsH1) (Meg-4) (Presenilin-associated metalloprotease) (PAMP) (YME1-like protein 1)	-0.437145	0.0259814
ENSGACT00000025148.1	P78508	ATP-sensitive inward rectifier potassium channel 10 (ATP-dependent inwardly rectifying potassium channel Kir4.1) (Inward rectifier K(+) channel Kir1.2) (Potassium channel, inwardly rectifying subfamily J member 10)	-0.573437	0.0314879
ENSGACT00000025295.1	Q6IQE5	ATPase asna1 (EC 3.6.-.-) (Arsenical pump-driving ATPase) (Arsenite-stimulated ATPase)	-0.623041	0.0600041
ENSGACT00000017026.1	Q7ZZ25	ATPase family AAA domain-containing protein 1-A (EC 3.6.1.3)	-0.281033	0.0919811
ENSGACT00000016416.1	Q9ULI0	ATPase family AAA domain-containing protein 2B	-0.691755	0.00971549
ENSGACT00000016446.3	Q96QE3	ATPase family AAA domain-containing protein 5 (Chromosome fragility-associated gene 1 protein)	-0.263191	0.0294287
ENSGACT00000012293.1	Q1LYB6	ATPase inhibitor B, mitochondrial (ATP synthase F1 subunit epsilon B) (Inhibitor of F(1)F(o)-ATPase B) (IF(1) B) (IF1 B)	0.269927	0.0127908
ENSGACT00000008588.1	Q6NVH7	ATPase SWSAP1 (SWIM-type zinc finger 7-associated protein 1) (SWS1-associated protein 1) (ZSWIM7-associated protein 1) (ZSWIM7AP1)	-0.678964	0.0411253
ENSGACT00000013712.1	P18910	Atrial natriuretic peptide receptor 1 (EC 4.6.1.2) (Atrial natriuretic peptide receptor type A) (ANP-A) (ANPR-A) (NPR-A) (Guanylate cyclase A) (GC-A)	0.576567	0.0961115
ENSGACT00000012979.1	Q6VVW5	Atrial natriuretic peptide receptor 2 (EC 4.6.1.2) (Atrial natriuretic peptide receptor type B) (ANP-B) (ANPR-B) (NPR-B) (Guanylate cyclase B) (GC-B)	-0.584254	0.0270385
ENSGACT00000023853.1	P55202	Atrial natriuretic peptide receptor 2 (EC 4.6.1.2) (Atrial natriuretic peptide receptor type B) (ANP-B) (ANPR-B) (NPR-B) (Guanylate cyclase B) (GC-B)	-0.541189	0.0294299
ENSGACT00000005139.1	P17342	Atrial natriuretic peptide receptor 3 (Atrial natriuretic peptide clearance receptor) (Atrial natriuretic peptide receptor type C) (ANP-C) (ANPR-C) (NPR-C)	-0.620623	0.0374151
ENSGACT00000013246.1	O35126	Atrophin-1 (Dentatorubral-pallidoluysian atrophy protein homolog)	-0.510305	0.0416219
ENSGACT00000008814.1	Q6A051	Attractin-like protein 1	-0.5479	0.028267
ENSGACT00000016361.1	Q9NWT8	Aurora kinase A-interacting protein (AURKA-interacting protein) (28S ribosomal protein S38, mitochondrial) (MRP-S38) (Mitochondrial small ribosomal subunit protein mS38)	0.307417	0.0242677
ENSGACT00000017074.2	Q8WXX7	Autism susceptibility gene 2 protein	-0.353173	0.0504878
ENSGACT00000017076.1	Q8WXX7	Autism susceptibility gene 2 protein	0.248975	0.0295608
ENSGACT00000026747.1	Q8WXX7	Autism susceptibility gene 2 protein	-0.685075	0.0104014
ENSGACT00000010284.2	Q80XK6	Autophagy-related protein 2 homolog B	-0.433734	0.0314879
ENSGACT00000013396.1	Q7Z3C6	Autophagy-related protein 9A (APG9-like 1) (mATG9)	-0.86349	0.0101551
ENSGACT00000025842.1	P57094	Axin-1 (Axis inhibition protein 1)	0.420388	0.0297046
ENSGACT00000015491.1	P57095	Axin-2 (Axis inhibition protein 2)	-0.476788	0.0781314
ENSGACT00000004238.1	P11911	B-cell antigen receptor complex-associated protein alpha chain (Ig-alpha) (MB-1 membrane glycoprotein) (Membrane-bound immunoglobulin-associated protein) (Surface IgM-associated protein) (CD antigen CD79a)	0.398397	0.0354267
ENSGACT00000004845.1	O00512	B-cell CLL/lymphoma 9 protein (B-cell lymphoma 9 protein) (Bcl-9) (Protein legless homolog)	-0.481398	0.0504141
ENSGACT00000000324.1	P20273	B-cell receptor CD22 (B-lymphocyte cell adhesion molecule) (BL-CAM) (Sialic acid-binding Ig-like lectin 2) (Siglec-2) (T-cell surface antigen Leu-14) (CD antigen CD22)	0.405838	0.0792786
ENSGACT00000011596.1	Q61334	B-cell receptor-associated protein 29 (BCR-associated protein 29) (Bap29)	0.265046	0.0283877
ENSGACT00000000357.1	Q5R8H3	B-cell receptor-associated protein 31 (BCR-associated protein 31) (Bap31)	0.222913	0.0142314
ENSGACT00000021598.1	P82251	b(0,+)-type amino acid transporter 1 (b(0,+)AT1) (Glycoprotein-associated amino acid transporter b0,+AT1) (Solute carrier family 7 member 9)	-0.649773	0.0299584
ENSGACT00000002876.1	O88738	Baculoviral IAP repeat-containing protein 6 (EC 2.3.2.27) (BIR repeat-containing ubiquitin-conjugating enzyme) (BRUCE) (RING-type E3 ubiquitin transferase BIRC6) (Ubiquitin-conjugating BIR domain enzyme apollon) (APOLLON)	-0.608067	0.050619
ENSGACT00000014582.1	Q3UHR0	BAH and coiled-coil domain-containing protein 1	-0.360875	0.090168
ENSGACT00000015541.1	Q9Z2H5	Band 4.1-like protein 1 (Neuronal protein 4.1) (4.1N)	-0.436331	0.0314879
ENSGACT00000017410.2	O43491	Band 4.1-like protein 2 (Generally expressed protein 4.1) (4.1G)	-0.306279	0.0129972
ENSGACT00000022057.1	Q9WV92	Band 4.1-like protein 3 (4.1B) (Differentially expressed in adenocarcinoma of the lung protein 1) (DAL-1) (DAL1P) (mDAL-1) [Cleaved into: Band 4.1-like protein 3, N-terminally processed]	-0.306929	0.0607081
ENSGACT00000024021.1	Q9BZE3	BarH-like 1 homeobox protein	-0.730956	0.0255008
ENSGACT00000016111.1	Q6P026	Barrier-to-autointegration factor	0.269347	0.0214128
ENSGACT00000014644.1	P98160	Basement membrane-specific heparan sulfate proteoglycan core protein (HSPG) (Perlecan) (PLC) [Cleaved into: Endorepellin; LG3 peptide]	-0.883539	0.0051877
ENSGACT00000014650.1	Q05793	Basement membrane-specific heparan sulfate proteoglycan core protein (HSPG) [Cleaved into: Endorepellin; LG3 peptide]	-0.696186	0.0210679
ENSGACT00000004206.2	Q68DE3	Basic helix-loop-helix domain-containing protein USF3 (Upstream transcription factor 3)	0.381743	0.0649639
ENSGACT00000007760.1	P59101	Basic helix-loop-helix transcription factor scleraxis	-1.18068	0.0146396
ENSGACT00000010063.1	Q6PD83	Basic leucine zipper and W2 domain-containing protein 1-A	0.143932	0.0648256
ENSGACT00000020685.1	Q6PD83	Basic leucine zipper and W2 domain-containing protein 1-A	0.185724	0.073123
ENSGACT00000017184.1	P17790	Basigin (5A11 antigen) (Blood-brain barrier HT7 antigen) (Neurothelin)	0.207763	0.0534794
ENSGACT00000000389.1	Q08ED0	Bcl-2-like protein 15 (Bcl2-L-15)	0.23609	0.0645566
ENSGACT00000021838.1	Q3C2I0	Bcl-2-related protein A1	-0.361813	0.0104014
ENSGACT00000002220.1	Q8CGN4	BCL-6 corepressor (BCoR)	-0.492618	0.0154276
ENSGACT00000024049.1	Q3T013	BCL2/adenovirus E1B 19 kDa protein-interacting protein 3-like	-0.547808	0.00707909
ENSGACT00000017030.1	A2AJT9	BCLAF1 and THRAP3 family member 3	0.325924	0.0270789
ENSGACT00000021438.1	Q91987	BDNF/NT-3 growth factors receptor (EC 2.7.10.1) (Neurotrophic tyrosine kinase receptor type 2) (TrkB tyrosine kinase) (Trk-B)	-0.824306	0.0123397
ENSGACT00000014793.1	Q7L4P6	BEN domain-containing protein 5	0.286413	0.0989588
ENSGACT00000016267.1	Q8BSV3	BEN domain-containing protein 7	-0.678493	0.0287456
ENSGACT00000008280.1	O15155	BET1 homolog (hBET1) (Golgi vesicular membrane-trafficking protein p18)	0.243372	0.0561075
ENSGACT00000009217.1	Q13884	Beta-1-syntrophin (59 kDa dystrophin-associated protein A1 basic component 1) (DAPA1B) (BSYN2) (Syntrophin-2) (Tax interaction protein 43) (TIP-43)	-0.640419	0.0265593
ENSGACT00000014222.1	Q80RC7	Beta-1,3-galactosyl-O-glycosyl-glycoprotein beta-1,6-N-acetylglucosaminyltransferase (EC 2.4.1.102) (EC 2.4.1.148) (EC 2.4.1.150) (C2GnT-mucin type) (C2GnT-M)	-0.580813	0.0907283
ENSGACT00000014219.1	Q1M0V6	Beta-1,3-galactosyl-O-glycosyl-glycoprotein beta-1,6-N-acetylglucosaminyltransferase 3 (EC 2.4.1.102) (EC 2.4.1.148) (EC 2.4.1.150) (C2GnT-mucin type) (C2GnT-M)	-0.46803	0.0560405
ENSGACT00000020810.1	Q71SG7	Beta-1,3-galactosyl-O-glycosyl-glycoprotein beta-1,6-N-acetylglucosaminyltransferase 4 (EC 2.4.1.102)	-0.321327	0.0192958
ENSGACT00000020813.1	Q71SG7	Beta-1,3-galactosyl-O-glycosyl-glycoprotein beta-1,6-N-acetylglucosaminyltransferase 4 (EC 2.4.1.102)	-0.619688	0.027226
ENSGACT00000015186.1	Q6Y288	Beta-1,3-glucosyltransferase (Beta3Glc-T) (EC 2.4.1.-) (Beta 3-glucosyltransferase) (Beta-3-glycosyltransferase-like)	-0.280487	0.0810672
ENSGACT00000027219.1	Q6Y288	Beta-1,3-glucosyltransferase (Beta3Glc-T) (EC 2.4.1.-) (Beta 3-glucosyltransferase) (Beta-3-glycosyltransferase-like)	-0.713541	0.0230753
ENSGACT00000013379.1	Q5EA87	Beta-1,4-galactosyltransferase 3 (Beta-1,4-GalTase 3) (Beta4Gal-T3) (b4Gal-T3) (EC 2.4.1.-) (Beta-N-acetylglucosaminyl-glycolipid beta-1,4-galactosyltransferase) (Beta-N-acetylglucosaminylglycopeptide beta-1,4-galactosyltransferase) (EC 2.4.1.38) (N-acetyllactosamine synthase) (EC 2.4.1.90) (Nal synthase) (UDP-Gal:beta-GlcNAc beta-1,4-galactosyltransferase 3) (UDP-galactose:beta-N-acetylglucosami…	-0.578944	0.0827101
ENSGACT00000027406.1	Q80WN7	Beta-1,4-galactosyltransferase 4 (Beta-1,4-GalTase 4) (Beta4Gal-T4) (b4Gal-T4) (EC 2.4.1.-) (Beta-N-acetylglucosaminyl-glycolipid beta-1,4-galactosyltransferase) (Lactotriaosylceramide beta-1,4-galactosyltransferase) (EC 2.4.1.275) (N-acetyllactosamine synthase) (EC 2.4.1.90) (Nal synthase) (UDP-Gal:beta-GlcNAc beta-1,4-galactosyltransferase 4) (UDP-galactose:beta-N-acetylglucosamine beta-1,4-gal…	-0.644667	0.0137163
ENSGACT00000017188.1	Q6L8S8	Beta-1,4-N-acetylgalactosaminyltransferase 3 (Beta4GalNAc-T3) (Beta4GalNAcT3) (EC 2.4.1.244) (Beta-1,4-N-acetylgalactosaminyltransferase III) (N-acetyl-beta-glucosaminyl-glycoprotein 4-beta-N-acetylgalactosaminyltransferase 2) (NGalNAc-T2)	-0.460897	0.0521052
ENSGACT00000024528.1	P33703	Beta-2-glycoprotein 1 (Apolipoprotein H) (Apo-H) (Beta-2-glycoprotein I) (B2GPI) (Beta(2)GPI)	-0.545356	0.0488494
ENSGACT00000002783.1	Q61235	Beta-2-syntrophin (59 kDa dystrophin-associated protein A1 basic component 2) (Syntrophin-3) (SNT3) (Syntrophin-like) (SNTL)	-0.459938	0.0367713
ENSGACT00000014608.1	P43141	Beta-4C adrenergic receptor (Beta-4C adrenoreceptor) (Beta-4C adrenoceptor)	-0.865148	0.0223085
ENSGACT00000010821.1	P52757	Beta-chimaerin (Beta-chimerin) (Rho GTPase-activating protein 3)	-0.568542	0.0417494
ENSGACT00000024435.1	Q007T1	Beta-crystallin B1 (Beta-B1 crystallin)	-0.677023	0.0277354
ENSGACT00000016889.1	Q91318	Beta-crystallin B2 (Beta-B2 crystallin) (Beta-crystallin Bp)	-0.506053	0.0493292
ENSGACT00000008629.1	Q8IW92	Beta-galactosidase-1-like protein 2 (EC 3.2.1.-)	-0.511561	0.0534794
ENSGACT00000026796.1	O97524	Beta-glucuronidase (EC 3.2.1.31)	-0.522464	0.087701
ENSGACT00000006291.1	Q0V8R6	Beta-hexosaminidase subunit alpha (EC 3.2.1.52) (Beta-N-acetylhexosaminidase subunit alpha) (Hexosaminidase subunit A) (N-acetyl-beta-glucosaminidase subunit alpha)	0.291461	0.065465
ENSGACT00000021006.1	P49614	Beta-hexosaminidase subunit beta (EC 3.2.1.52) (Beta-N-acetylhexosaminidase subunit beta) (Hexosaminidase subunit B) (N-acetyl-beta-glucosaminidase subunit beta)	-0.450539	0.0383188
ENSGACT00000023763.1	Q86Z14	Beta-klotho (BKL) (BetaKlotho) (Klotho beta-like protein)	-0.610572	0.0472695
ENSGACT00000014487.1	P08118	Beta-microseminoprotein (Immunoglobulin-binding factor) (IGBF) (PN44) (Prostate secreted seminal plasma protein) (Prostate secretory protein of 94 amino acids) (PSP-94) (PSP94) (Seminal plasma beta-inhibin)	-1.07727	0.0811552
ENSGACT00000015658.1	P28663	Beta-soluble NSF attachment protein (SNAP-beta) (Brain protein I47) (N-ethylmaleimide-sensitive factor attachment protein beta)	-0.513866	0.0517311
ENSGACT00000017746.1	Q5RBM6	Beta-ureidopropionase (EC 3.5.1.6) (Beta-alanine synthase) (N-carbamoyl-beta-alanine amidohydrolase)	-0.320717	0.0271914
ENSGACT00000012586.1	Q9Y4K1	Beta/gamma crystallin domain-containing protein 1 (Absent in melanoma 1 protein)	0.248845	0.091646
ENSGACT00000003578.1	Q8N1P7	Beta/gamma crystallin domain-containing protein 2 (Absent in melanoma 1-like protein)	-0.548013	0.0362907
ENSGACT00000008034.1	Q32LQ4	Betaine--homocysteine S-methyltransferase 1 (EC 2.1.1.5)	-1.56065	0.0363301
ENSGACT00000020863.1	Q32LQ4	Betaine--homocysteine S-methyltransferase 1 (EC 2.1.1.5)	-0.431722	0.0298914
ENSGACT00000011892.1	Q6ZP65	BICD family-like cargo adapter 1 (Bicaudal D-related protein 1) (BICD-related protein 1) (BICDR-1) (Coiled-coil domain-containing protein 64A) (CCDC64A)	-0.500547	0.0863498
ENSGACT00000023159.1	O43252	Bifunctional 3'-phosphoadenosine 5'-phosphosulfate synthase 1 (PAPS synthase 1) (PAPSS 1) (Sulfurylase kinase 1) (SK 1) (SK1) [Includes: Sulfate adenylyltransferase (EC 2.7.7.4) (ATP-sulfurylase) (Sulfate adenylate transferase) (SAT); Adenylyl-sulfate kinase (EC 2.7.1.25) (3'-phosphoadenosine-5'-phosphosulfate synthase) (APS kinase) (Adenosine-5'-phosphosulfate 3'-phosphotransferase) (Adenylylsul…	-0.516047	0.0322716
ENSGACT00000019852.1	Q6PFM0	Bifunctional arginine demethylase and lysyl-hydroxylase JMJD6 (EC 1.14.11.-) (Histone arginine demethylase JMJD6) (JmjC domain-containing protein 6) (Jumonji domain-containing protein 6) (Lysyl-hydroxylase JMJD6) (Peptide-lysine 5-dioxygenase JMJD6) (Phosphatidylserine receptor) (Protein PTDSR) (zfpsr)	0.240313	0.0675631
ENSGACT00000019613.1	Q7SIA2	Bifunctional glutamate/proline--tRNA ligase (Bifunctional aminoacyl-tRNA synthetase) [Includes: Glutamate--tRNA ligase (EC 6.1.1.17) (Glutamyl-tRNA synthetase) (GluRS); Proline--tRNA ligase (EC 6.1.1.15) (Prolyl-tRNA synthetase) (ProRS)]	-0.199643	0.0818173
ENSGACT00000003229.1	P52849	Bifunctional heparan sulfate N-deacetylase/N-sulfotransferase 2 (EC 2.8.2.8) (Glucosaminyl N-deacetylase/N-sulfotransferase 2) (NDST-2) (N-heparan sulfate sulfotransferase 2) (N-HSST 2) [Includes: Heparan sulfate N-deacetylase 2 (EC 3.-.-.-); Heparan sulfate N-sulfotransferase 2 (EC 2.8.2.-)]	-0.80912	0.044325
ENSGACT00000023858.1	Q9EQW8	Bifunctional heparan sulfate N-deacetylase/N-sulfotransferase 4 (EC 2.8.2.8) (Glucosaminyl N-deacetylase/N-sulfotransferase 4) (NDST-4) (N-heparan sulfate sulfotransferase 4) (N-HSST 4) [Includes: Heparan sulfate N-deacetylase 4 (EC 3.-.-.-); Heparan sulfate N-sulfotransferase 4 (EC 2.8.2.-)]	-0.573014	0.0686179
ENSGACT00000006540.1	Q62735	Bile acid receptor (Farnesoid X-activated receptor) (Farnesol receptor HRR-1) (Nuclear receptor subfamily 1 group H member 4) (Retinoid X receptor-interacting protein 14) (RXR-interacting protein 14)	0.359078	0.032842
ENSGACT00000007017.1	O95342	Bile salt export pump (ATP-binding cassette sub-family B member 11)	-0.523707	0.0602668
ENSGACT00000024004.1	P30122	Bile salt-activated lipase (BAL) (EC 3.1.1.13) (EC 3.1.1.3) (Bile salt-stimulated lipase) (BSSL) (Carboxyl ester lipase) (Cholesterol esterase) (Pancreatic lysophospholipase) (Sterol esterase) (Fragment)	-0.581918	0.0352954
ENSGACT00000003031.1	A5A777	Biogenesis of lysosome-related organelles complex 1 subunit 5 (BLOC-1 subunit 5) (Protein Muted homolog)	-0.392072	0.0282874
ENSGACT00000001506.1	Q32WR5	Biogenesis of lysosome-related organelles complex-1 subunit 2 (BLOC-1 subunit 2) (Spinal cord-expressed protein 1)	-0.514211	0.0562486
ENSGACT00000014409.1	Q9DEY9	Bloom syndrome protein homolog (xBLM) (EC 3.6.4.12) (RecQ helicase homolog)	-0.288319	0.0895057
ENSGACT00000002211.1	Q8CJ69	BMP-binding endothelial regulator protein (Bone morphogenetic protein-binding endothelial cell precursor-derived regulator) (Protein crossveinless-2) (mCV2)	-0.661807	0.0274504
ENSGACT00000021312.1	Q499E0	BMP/retinoic acid-inducible neural-specific protein 3	-0.5886	0.0673232
ENSGACT00000020817.1	Q3SZ84	BolA-like protein 3	-0.308928	0.00420799
ENSGACT00000022614.1	P98063	Bone morphogenetic protein 1 (BMP-1) (EC 3.4.24.19) (Mammalian tolloid protein) (mTld) (Procollagen C-proteinase) (PCP)	-0.64456	0.0285611
ENSGACT00000022303.1	O95393	Bone morphogenetic protein 10 (BMP-10)	-0.734453	0.0384408
ENSGACT00000002413.1	P22444	Bone morphogenetic protein 3 (BMP-3) (Osteogenin)	-0.704753	0.0784697
ENSGACT00000013724.1	P12644	Bone morphogenetic protein 4 (BMP-4) (Bone morphogenetic protein 2B) (BMP-2B)	-0.859375	0.0108974
ENSGACT00000019988.1	P23359	Bone morphogenetic protein 7 (BMP-7) (Osteogenic protein 1) (OP-1)	-0.50536	0.0735519
ENSGACT00000015302.1	P36894	Bone morphogenetic protein receptor type-1A (BMP type-1A receptor) (BMPR-1A) (EC 2.7.11.30) (Activin receptor-like kinase 3) (ALK-3) (Serine/threonine-protein kinase receptor R5) (SKR5) (CD antigen CD292)	-0.987086	0.0783763
ENSGACT00000010330.1	Q05438	Bone morphogenetic protein receptor type-1B (BMP type-1B receptor) (BMPR-1B) (EC 2.7.11.30) (Activin receptor-like kinase 6) (ALK-6) (RPK-1) (Serine/threonine-protein kinase receptor R6) (SKR6)	-0.575148	0.088242
ENSGACT00000014127.1	Q8WNE9	Brain and acute leukemia cytoplasmic protein	-0.667416	0.0226695
ENSGACT00000020491.1	Q02193	Brain-derived neurotrophic factor (BDNF)	-0.65551	0.0851356
ENSGACT00000012375.1	Q9DBJ3	Brain-specific angiogenesis inhibitor 1-associated protein 2-like protein 1 (BAI1-associated protein 2-like protein 1) (Insulin receptor tyrosine kinase substrate)	-0.565324	0.0661681
ENSGACT00000016040.1	Q9DBJ3	Brain-specific angiogenesis inhibitor 1-associated protein 2-like protein 1 (BAI1-associated protein 2-like protein 1) (Insulin receptor tyrosine kinase substrate)	-0.575918	0.0422217
ENSGACT00000025276.1	Q9GKM4	Branched-chain-amino-acid aminotransferase, cytosolic (BCAT(c)) (EC 2.6.1.42)	-0.530813	0.0892969
ENSGACT00000022157.1	Q8C3R1	BRCA1-associated ATM activator 1 (BRCA1-associated protein required for ATM activation protein 1)	-0.38181	0.089627
ENSGACT00000000427.1	Q7Z569	BRCA1-associated protein (EC 2.3.2.27) (BRAP2) (Impedes mitogenic signal propagation) (IMP) (RING finger protein 52) (RING-type E3 ubiquitin transferase BRAP2) (Renal carcinoma antigen NY-REN-63)	-0.439324	0.0775508
ENSGACT00000008600.1	Q99728	BRCA1-associated RING domain protein 1 (BARD-1) (EC 2.3.2.27) (RING-type E3 ubiquitin transferase BARD1)	-0.423027	0.0158516
ENSGACT00000017780.1	Q6PAJ1	Breakpoint cluster region protein (EC 2.7.11.1)	-0.504917	0.0393308
ENSGACT00000015228.2	Q864S8	Breast cancer type 2 susceptibility protein homolog (Fanconi anemia group D1 protein homolog)	-0.449371	0.0220622
ENSGACT00000003789.1	G3X9K3	Brefeldin A-inhibited guanine nucleotide-exchange protein 1 (BIG1) (Brefeldin A-inhibited GEP 1) (ADP-ribosylation factor guanine nucleotide-exchange factor 1)	-0.404265	0.0478646
ENSGACT00000005570.1	Q96GW7	Brevican core protein (Brain-enriched hyaluronan-binding protein) (BEHAB) (Chondroitin sulfate proteoglycan 7)	-0.603039	0.0352262
ENSGACT00000012784.1	A6QLR3	BRISC complex subunit Abraxas 2 (Abraxas brother protein 1) (Protein FAM175B)	-0.711595	0.0737865
ENSGACT00000005493.1	Q9NRL2	Bromodomain adjacent to zinc finger domain protein 1A (ATP-dependent chromatin-remodeling protein) (ATP-utilizing chromatin assembly and remodeling factor 1) (hACF1) (CHRAC subunit ACF1) (Williams syndrome transcription factor-related chromatin-remodeling factor 180) (WCRF180) (hWALp1)	-0.324123	0.0082082
ENSGACT00000020131.2	Q9UIF9	Bromodomain adjacent to zinc finger domain protein 2A (Transcription termination factor I-interacting protein 5) (TTF-I-interacting protein 5) (Tip5) (hWALp3)	-0.327685	0.0481145
ENSGACT00000007595.1	Q9DE13	Bromodomain adjacent to zinc finger domain protein 2B (Extracellular matrix protein F22)	0.46589	0.00521261
ENSGACT00000020075.1	Q9DE13	Bromodomain adjacent to zinc finger domain protein 2B (Extracellular matrix protein F22)	0.418664	0.0129972
ENSGACT00000020082.1	Q9DE13	Bromodomain adjacent to zinc finger domain protein 2B (Extracellular matrix protein F22)	0.341681	0.05121
ENSGACT00000026930.2	Q6RI45	Bromodomain and WD repeat-containing protein 3	-0.28837	0.0880042
ENSGACT00000005708.1	F1QW93	Bromodomain testis-specific protein	-0.399813	0.0699569
ENSGACT00000017290.1	Q91Y44	Bromodomain testis-specific protein (Bromodomain-containing female sterile homeotic-like protein) (RING3-like protein)	-0.624679	0.031975
ENSGACT00000011082.1	Q5A4W8	Bromodomain-containing factor 1	-0.590631	0.00326258
ENSGACT00000006531.1	O95696	Bromodomain-containing protein 1 (BR140-like protein) (Bromodomain and PHD finger-containing protein 2)	-0.341504	0.016268
ENSGACT00000011723.1	O95696	Bromodomain-containing protein 1 (BR140-like protein) (Bromodomain and PHD finger-containing protein 2)	-0.396025	0.0965207
ENSGACT00000000133.1	Q6MGA9	Bromodomain-containing protein 2 (Protein RING3)	0.393953	0.0051877
ENSGACT00000013381.1	F1R5H6	Bromodomain-containing protein 4	-0.206694	0.0730051
ENSGACT00000022118.1	Q5ZKG2	Bromodomain-containing protein 7	0.130109	0.0269899
ENSGACT00000024715.1	Q8R3B7	Bromodomain-containing protein 8	-0.31696	0.0672076
ENSGACT00000011275.1	Q5UCA8	Bryoporin (PpBP) (Physcomitrin)	0.380962	0.0135418
ENSGACT00000017000.1	A9ULR9	BTB/POZ domain-containing adapter for CUL3-mediated RhoA degradation protein 1 (BTB/POZ domain-containing protein KCTD13)	-0.703196	0.054759
ENSGACT00000012169.1	Q9H3F6	BTB/POZ domain-containing adapter for CUL3-mediated RhoA degradation protein 3 (hBACURD3) (BTB/POZ domain-containing protein KCTD10) (Potassium channel tetramerization domain-containing protein 10)	-0.420984	0.0530122
ENSGACT00000003198.1	Q80X66	BTB/POZ domain-containing protein 10 (Glucose metabolism-related protein 1)	-0.538445	0.0569636
ENSGACT00000020223.1	Q9BX70	BTB/POZ domain-containing protein 2	-0.554046	0.0148591
ENSGACT00000005958.1	M3XQV7	BTB/POZ domain-containing protein 3	-0.648741	0.046674
ENSGACT00000019275.1	Q6DC02	BTB/POZ domain-containing protein kctd15 (Potassium channel tetramerization domain-containing protein 15)	-0.721308	0.0767474
ENSGACT00000006143.1	Q9NXV2	BTB/POZ domain-containing protein KCTD5	0.399153	0.0458235
ENSGACT00000005237.1	Q6DG99	BTB/POZ domain-containing protein KCTD6	-0.499308	0.0996102
ENSGACT00000016464.1	Q7L273	BTB/POZ domain-containing protein KCTD9	-0.697354	0.0770309
ENSGACT00000025700.1	Q7ZXV8	BUB3-interacting and GLEBS motif-containing protein ZNF207 (BuGZ) (xBuGZ) (Zinc finger protein 207)	-0.259856	0.010112
ENSGACT00000027342.1	Q5ZIJ0	BUD13 homolog	0.213518	0.0357984
ENSGACT00000013889.1	Q6MG97	Butyrophilin-like protein 2	-0.312637	0.0685209
ENSGACT00000024593.1	Q6MG97	Butyrophilin-like protein 2	-0.498506	0.0800787
ENSGACT00000013896.1	Q9UIR0	Butyrophilin-like protein 2 (BTL-II)	-0.378469	0.0901982
ENSGACT00000008608.1	P27653	C-1-tetrahydrofolate synthase, cytoplasmic (C1-THF synthase) [Includes: Methylenetetrahydrofolate dehydrogenase (EC 1.5.1.5); Methenyltetrahydrofolate cyclohydrolase (EC 3.5.4.9); Formyltetrahydrofolate synthetase (EC 6.3.4.3)]	-0.396404	0.016174
ENSGACT00000018232.1	P27653	C-1-tetrahydrofolate synthase, cytoplasmic (C1-THF synthase) [Includes: Methylenetetrahydrofolate dehydrogenase (EC 1.5.1.5); Methenyltetrahydrofolate cyclohydrolase (EC 3.5.4.9); Formyltetrahydrofolate synthetase (EC 6.3.4.3)]	-0.546734	0.0265281
ENSGACT00000003203.1	Q9WUT7	C-C chemokine receptor type 9 (C-C CKR-9) (CC-CKR-9) (CCR-9) (Chemokine C-C receptor 10) (CD antigen CDw199)	0.27575	0.0922836
ENSGACT00000000554.1	P13236	C-C motif chemokine 4 (G-26 T-lymphocyte-secreted protein) (HC21) (Lymphocyte activation gene 1 protein) (LAG-1) (MIP-1-beta(1-69)) (Macrophage inflammatory protein 1-beta) (MIP-1-beta) (PAT 744) (Protein H400) (SIS-gamma) (Small-inducible cytokine A4) (T-cell activation protein 2) (ACT-2) [Cleaved into: MIP-1-beta(3-69)]	0.543969	0.0378851
ENSGACT00000026565.1	Q90826	C-C motif chemokine 4 homolog (Macrophage inflammatory protein 1-beta homolog) (MIP-1-beta) (Small-inducible cytokine A4 homolog)	-0.277873	0.0257072
ENSGACT00000017255.1	E9PSK7	C-Jun-amino-terminal kinase-interacting protein 3 (JIP-3) (JNK-interacting protein 3) (JNK MAP kinase scaffold protein 3)	-0.577281	0.0989591
ENSGACT00000014060.1	Q58A65	C-Jun-amino-terminal kinase-interacting protein 4 (JIP-4) (JNK-interacting protein 4) (JNK-associated leucine-zipper protein) (JLP) (JNK/SAPK-associated protein 2) (JSAP2) (Mitogen-activated protein kinase 8-interacting protein 4) (Sperm-associated antigen 9)	-0.494288	0.0302136
ENSGACT00000003318.2	Q8IY22	C-Maf-inducing protein (c-Mip) (Truncated c-Maf-inducing protein) (Tc-Mip)	-0.466468	0.0659533
ENSGACT00000006461.1	Q7Z401	C-myc promoter-binding protein (DENN domain-containing protein 4A)	-0.423851	0.0749667
ENSGACT00000003416.1	P56545	C-terminal-binding protein 2 (CtBP2)	-0.416704	0.0883023
ENSGACT00000012759.1	P56545	C-terminal-binding protein 2 (CtBP2)	-0.48391	0.0693267
ENSGACT00000019258.1	Q8WTT0	C-type lectin domain family 4 member C (Blood dendritic cell antigen 2) (BDCA-2) (C-type lectin superfamily member 7) (Dendritic lectin) (CD antigen CD303)	-0.346576	0.0392779
ENSGACT00000010995.1	Q67EQ1	C-type lectin domain family 4 member E (C-type lectin superfamily member 9) (Macrophage-inducible C-type lectin) (Mincle)	-0.468474	0.0636872
ENSGACT00000010584.1	Q9UBG0	C-type mannose receptor 2 (C-type lectin domain family 13 member E) (Endocytic receptor 180) (Macrophage mannose receptor 2) (Urokinase-type plasminogen activator receptor-associated protein) (UPAR-associated protein) (Urokinase receptor-associated protein) (CD antigen CD280)	-0.657306	0.0641341
ENSGACT00000011981.1	Q9UBG0	C-type mannose receptor 2 (C-type lectin domain family 13 member E) (Endocytic receptor 180) (Macrophage mannose receptor 2) (Urokinase-type plasminogen activator receptor-associated protein) (UPAR-associated protein) (Urokinase receptor-associated protein) (CD antigen CD280)	-0.807743	0.00841318
ENSGACT00000022972.1	Q4TU93	C-type mannose receptor 2 (Endocytic receptor 180) (Macrophage mannose receptor 2) (CD antigen CD280)	-0.801731	0.0212344
ENSGACT00000016264.1	Q867B2	C-X-C chemokine receptor type 3 (CXC-R3) (CXCR-3) (Interferon-inducible protein 10 receptor) (IP-10 receptor) (CD antigen CD183)	0.604584	0.00883058
ENSGACT00000023891.1	A9QWP9	C-X-C motif chemokine 9 (Small-inducible cytokine B9)	0.504329	0.0874027
ENSGACT00000014948.1	A0JM13	C2 domain-containing protein 3	-0.750661	0.00209154
ENSGACT00000017165.1	Q86YS7	C2 domain-containing protein 5 (C2 domain-containing phosphoprotein of 138 kDa)	-0.551417	0.0437135
ENSGACT00000008844.1	Q6UNA4	C5a anaphylatoxin chemotactic receptor 1 (C5a anaphylatoxin chemotactic receptor) (C5a-R) (C5aR)	-0.534637	0.0749607
ENSGACT00000012286.1	O75844	CAAX prenyl protease 1 homolog (EC 3.4.24.84) (Farnesylated proteins-converting enzyme 1) (FACE-1) (Prenyl protein-specific endoprotease 1) (Zinc metalloproteinase Ste24 homolog)	-0.575574	0.00632332
ENSGACT00000020250.2	F1Q8W0	Cactin (zCactin)	0.336075	0.0379121
ENSGACT00000025193.1	O35161	Cadherin EGF LAG seven-pass G-type receptor 1	-0.56086	0.0392563
ENSGACT00000007624.1	O88278	Cadherin EGF LAG seven-pass G-type receptor 3 (Multiple epidermal growth factor-like domains protein 2) (Multiple EGF-like domains protein 2)	-0.523434	0.0446954
ENSGACT00000000799.1	Q9Y6N8	Cadherin-10 (T2-cadherin)	-1.02793	0.0199932
ENSGACT00000015758.1	P55287	Cadherin-11 (OSF-4) (Osteoblast cadherin) (OB-cadherin)	-0.689031	0.0192695
ENSGACT00000018256.1	P33150	Cadherin-13 (Truncated cadherin) (T-cad) (T-cadherin)	-0.291388	0.0638372
ENSGACT00000020410.1	P33146	Cadherin-15 (Cadherin-14) (Muscle cadherin) (M-cadherin)	-0.653735	0.0333647
ENSGACT00000000756.1	Q13634	Cadherin-18 (Cadherin-14)	-0.619059	0.0272123
ENSGACT00000003842.1	Q90275	Cadherin-2 (Neural cadherin) (N-cadherin) (Parachute) (ZNCAD)	-0.540589	0.0966193
ENSGACT00000007999.1	Q9WTP5	Cadherin-22 (Pituitary and brain cadherin) (PB-cadherin)	-0.792613	0.0104014
ENSGACT00000004587.1	Q99PF4	Cadherin-23 (Otocadherin)	-0.393326	0.0626924
ENSGACT00000018852.1	Q86UP0	Cadherin-24	-0.698827	0.0131255
ENSGACT00000006458.1	Q9ULB5	Cadherin-7	-0.616693	0.0248422
ENSGACT00000018964.1	P55286	Cadherin-8	-0.582999	0.0675433
ENSGACT00000000843.1	A4D0V7	Cadherin-like and PC-esterase domain-containing protein 1	-0.471322	0.094157
ENSGACT00000003223.1	Q6B3P0	Cadherin-related family member 1 (Photoreceptor cadherin) (prCAD) (Protocadherin-21)	-0.62567	0.0266069
ENSGACT00000024383.1	E9Q7P9	Cadherin-related family member 2	-0.483454	0.0592724
ENSGACT00000000896.1	Q9HBB8	Cadherin-related family member 5 (Mu-protocadherin) (Mucin and cadherin-like protein) (Mucin-like protocadherin) (MLPCDH)	-0.601777	0.0282874
ENSGACT00000011787.1	Q9HBB8	Cadherin-related family member 5 (Mu-protocadherin) (Mucin and cadherin-like protein) (Mucin-like protocadherin) (MLPCDH)	-0.740236	0.0493391
ENSGACT00000016523.1	Q9Y6J0	Calcineurin-binding protein cabin-1 (Calcineurin inhibitor) (CAIN)	-0.73271	0.00598314
ENSGACT00000003126.1	Q9IB86	Calcitonin gene-related peptide type 1 receptor (CGRP type 1 receptor) (Calcitonin receptor-like receptor)	-0.508289	0.0481811
ENSGACT00000006295.1	Q16602	Calcitonin gene-related peptide type 1 receptor (CGRP type 1 receptor) (Calcitonin receptor-like receptor)	-0.531331	0.041256
ENSGACT00000008776.1	P01263	Calcitonin-1	-0.894161	0.0255008
ENSGACT00000002675.1	Q8IWX8	Calcium homeostasis endoplasmic reticulum protein (ERPROT 213-21) (SR-related CTD-associated factor 6)	0.178515	0.043092
ENSGACT00000005135.1	Q6DGW9	Calcium load-activated calcium channel (CLAC channel) (Transmembrane and coiled-coil domain-containing protein 1)	0.188551	0.0836657
ENSGACT00000010418.1	Q9P1W3	Calcium permeable stress-gated cation channel 1 (Transmembrane protein 63C)	-0.576627	0.0408325
ENSGACT00000006889.1	Q08BI9	Calcium uniporter protein, mitochondrial	-0.71893	0.0135418
ENSGACT00000002939.1	Q8AYS8	Calcium-activated potassium channel subunit alpha-1 (BK channel) (BKCA alpha) (Calcium-activated potassium channel, subfamily M subunit alpha-1) (K(VCA)alpha) (KCa1.1) (Maxi K channel) (MaxiK) (Slo-alpha) (Slo1) (Slowpoke homolog) (Slo homolog) (cSlo)	-0.64368	0.0195912
ENSGACT00000002935.1	Q12791	Calcium-activated potassium channel subunit alpha-1 (BK channel) (BKCA alpha) (Calcium-activated potassium channel, subfamily M subunit alpha-1) (K(VCA)alpha) (KCa1.1) (Maxi K channel) (MaxiK) (Slo-alpha) (Slo1) (Slowpoke homolog) (Slo homolog) (hSlo)	-0.484131	0.0582829
ENSGACT00000021251.1	Q9NPA1	Calcium-activated potassium channel subunit beta-3 (BK channel subunit beta-3) (BKbeta3) (Hbeta3) (Calcium-activated potassium channel, subfamily M subunit beta-3) (Charybdotoxin receptor subunit beta-3) (K(VCA)beta-3) (Maxi K channel subunit beta-3) (Slo-beta-3)	-1.3224	0.00336507
ENSGACT00000020386.1	O75746	Calcium-binding mitochondrial carrier protein Aralar1 (Mitochondrial aspartate glutamate carrier 1) (Solute carrier family 25 member 12)	-0.429555	0.0520513
ENSGACT00000008497.1	Q66L49	Calcium-binding mitochondrial carrier protein SCaMC-1 (Small calcium-binding mitochondrial carrier protein 1) (Solute carrier family 25 member 24)	0.155123	0.066287
ENSGACT00000021917.1	Q5XH95	Calcium-binding mitochondrial carrier protein SCaMC-2 (Small calcium-binding mitochondrial carrier protein 2) (Solute carrier family 25 member 25)	-1.07304	0.00950307
ENSGACT00000024704.1	Q9Y376	Calcium-binding protein 39 (MO25alpha) (Protein Mo25)	-0.688302	0.046674
ENSGACT00000010114.1	Q9NP86	Calcium-binding protein 5 (CaBP5)	-0.57424	0.0253141
ENSGACT00000018614.1	Q66H96	Calcium-binding protein 7 (CaBP7) (Calneuron II) (Calneuron-2)	-0.844208	0.0188325
ENSGACT00000022424.1	Q66H96	Calcium-binding protein 7 (CaBP7) (Calneuron II) (Calneuron-2)	-0.514191	0.0843954
ENSGACT00000001800.1	Q9ULU8	Calcium-dependent secretion activator 1 (Calcium-dependent activator protein for secretion 1) (CAPS-1)	-0.726609	0.0118086
ENSGACT00000015399.1	Q80TJ1	Calcium-dependent secretion activator 1 (Calcium-dependent activator protein for secretion 1) (CAPS-1)	-0.634589	0.0414092
ENSGACT00000011466.1	Q8BYR5	Calcium-dependent secretion activator 2 (Calcium-dependent activator protein for secretion 2) (CAPS-2)	-0.69199	0.0330457
ENSGACT00000013414.1	P15156	Calcium-dependent serine proteinase (CASP) (EC 3.4.21.-) [Cleaved into: Calcium-dependent serine proteinase heavy chain; Calcium-dependent serine proteinase light chain]	0.308858	0.022263
ENSGACT00000025014.1	Q5XTS1	Calcium-independent phospholipase A2-gamma (EC 3.1.1.5) (Group VIB calcium-independent phospholipase A2) (Intracellular membrane-associated calcium-independent phospholipase A2 gamma) (iPLA2-gamma) (Patatin-like phospholipase domain-containing protein 8)	-0.364016	0.0875456
ENSGACT00000010815.1	P14100	Calcium/calmodulin-dependent 3',5'-cyclic nucleotide phosphodiesterase 1A (Cam-PDE 1A) (EC 3.1.4.17) (61 kDa Cam-PDE)	-0.621998	0.0299114
ENSGACT00000001233.1	Q63421	Calcium/calmodulin-dependent 3',5'-cyclic nucleotide phosphodiesterase 1C (Cam-PDE 1C) (3',5'-cyclic-AMP phosphodiesterase) (EC 3.1.4.-) (3',5'-cyclic-GMP phosphodiesterase) (EC 3.1.4.35)	-0.475365	0.0945558
ENSGACT00000022726.1	Q64338	Calcium/calmodulin-dependent 3',5'-cyclic nucleotide phosphodiesterase 1C (Cam-PDE 1C) (3',5'-cyclic-AMP phosphodiesterase) (EC 3.1.4.-) (3',5'-cyclic-GMP phosphodiesterase) (EC 3.1.4.35)	-1.0187	0.00346577
ENSGACT00000023564.1	Q14123	Calcium/calmodulin-dependent 3',5'-cyclic nucleotide phosphodiesterase 1C (Cam-PDE 1C) (3',5'-cyclic-AMP phosphodiesterase) (EC 3.1.4.-) (3',5'-cyclic-GMP phosphodiesterase) (EC 3.1.4.35) (Hcam3)	-0.412772	0.0387049
ENSGACT00000000410.1	Q63450	Calcium/calmodulin-dependent protein kinase type 1 (EC 2.7.11.17) (CaM kinase I) (CaM-KI) (CaM kinase I alpha) (CaMKI-alpha)	-0.530644	0.0151869
ENSGACT00000015365.1	Q91VB2	Calcium/calmodulin-dependent protein kinase type 1G (EC 2.7.11.17) (CaM kinase I gamma) (CaM kinase IG) (CaM-KI gamma) (CaMKI gamma) (CaMKIG) (CaMK-like CREB kinase III) (CLICK III)	-0.766898	0.0292549
ENSGACT00000002114.1	Q6DEH3	Calcium/calmodulin-dependent protein kinase type II delta 1 chain (EC 2.7.11.17) (Calcium/calmodulin-dependent protein kinase type II delta-B chain) (CaM kinase II subunit delta-B) (CaM-kinase II delta-B chain) (CaMK-II subunit delta-B)	-0.671283	0.072856
ENSGACT00000014432.1	Q13555	Calcium/calmodulin-dependent protein kinase type II subunit gamma (CaM kinase II subunit gamma) (CaMK-II subunit gamma) (EC 2.7.11.17)	0.27491	0.0213073
ENSGACT00000014822.1	Q5U2T1	Calfacilitin (TLC domain-containing protein 1)	-0.38312	0.036146
ENSGACT00000006828.1	P0DP35	Calmodulin-2 B	0.387665	0.00817669
ENSGACT00000016707.1	P0DP35	Calmodulin-2 B	0.412753	0.0155711
ENSGACT00000010516.1	Q9Y6Y1	Calmodulin-binding transcription activator 1	-0.577486	0.0353336
ENSGACT00000018506.1	A5WUN7	Calmodulin-regulated spectrin-associated protein 1-B	-0.592082	0.00727265
ENSGACT00000011714.1	D4AEC2	Calmodulin-regulated spectrin-associated protein 2	-0.599074	0.0216081
ENSGACT00000019986.1	Q08AD1	Calmodulin-regulated spectrin-associated protein 2 (Calmodulin-regulated spectrin-associated protein 1-like protein 1)	-0.568241	0.0403395
ENSGACT00000013194.1	Q80VC9	Calmodulin-regulated spectrin-associated protein 3 (Marshalin) (Protein Nezha)	-0.402334	0.067669
ENSGACT00000019974.1	Q80VC9	Calmodulin-regulated spectrin-associated protein 3 (Marshalin) (Protein Nezha)	-0.377413	0.0685375
ENSGACT00000024482.1	P27824	Calnexin (IP90) (Major histocompatibility complex class I antigen-binding protein p88) (p90)	-0.456919	0.0107943
ENSGACT00000007524.1	O35350	Calpain-1 catalytic subunit (EC 3.4.22.52) (Calcium-activated neutral proteinase 1) (CANP 1) (Calpain mu-type) (Calpain-1 large subunit) (Micromolar-calpain) (muCANP)	-0.62809	0.0222445
ENSGACT00000012987.1	P97571	Calpain-1 catalytic subunit (EC 3.4.22.52) (Calcium-activated neutral proteinase 1) (CANP 1) (Calpain mu-type) (Calpain-1 large subunit) (Micromolar-calpain) (muCANP)	-0.335425	0.0750678
ENSGACT00000017419.1	O35350	Calpain-1 catalytic subunit (EC 3.4.22.52) (Calcium-activated neutral proteinase 1) (CANP 1) (Calpain mu-type) (Calpain-1 large subunit) (Micromolar-calpain) (muCANP)	-0.691837	0.0228515
ENSGACT00000019962.1	Q9HC96	Calpain-10 (EC 3.4.22.-) (Calcium-activated neutral proteinase 10) (CANP 10)	-0.549789	0.0190025
ENSGACT00000002244.1	Q9R1S8	Calpain-7 (EC 3.4.22.-) (PalB homolog) (PalBH)	-0.876954	0.00107663
ENSGACT00000022367.1	P15253	Calreticulin (CRP55) (Calregulin) (Endoplasmic reticulum resident protein 60) (ERp60) (HACBP)	0.224144	0.0989588
ENSGACT00000004032.1	P47728	Calretinin (CR)	-0.472432	0.0745743
ENSGACT00000021002.1	P47728	Calretinin (CR)	-0.923394	0.0125385
ENSGACT00000004921.1	P19204	Calsequestrin-2 (Laminin-binding protein)	-0.417255	0.0556325
ENSGACT00000018579.1	P19204	Calsequestrin-2 (Laminin-binding protein)	-0.676351	0.0377746
ENSGACT00000020449.1	Q9H4D0	Calsyntenin-2 (Alcadein-gamma) (Alc-gamma)	-0.526539	0.0938476
ENSGACT00000013110.1	Q99JH7	Calsyntenin-3 (Alcadein-beta) (Alc-beta)	-0.469002	0.0168862
ENSGACT00000016976.1	B5X4E0	Calumenin-B	-0.90408	0.0274504
ENSGACT00000015909.1	Q7SY49	CaM kinase-like vesicle-associated protein (1G5z)	-0.963181	0.0051877
ENSGACT00000015206.1	O70139	cAMP-dependent protein kinase inhibitor gamma (PKI-gamma)	-0.427555	0.0843639
ENSGACT00000006189.1	P09456	cAMP-dependent protein kinase type I-alpha regulatory subunit [Cleaved into: cAMP-dependent protein kinase type I-alpha regulatory subunit, N-terminally processed]	0.706138	0.019685
ENSGACT00000015102.1	P31321	cAMP-dependent protein kinase type I-beta regulatory subunit	-0.447229	0.0775304
ENSGACT00000013314.1	P31324	cAMP-dependent protein kinase type II-beta regulatory subunit	-0.937128	0.0146396
ENSGACT00000021854.1	Q6DEB4	cAMP-regulated phosphoprotein 19-A (ARPP-19-A)	0.258399	0.0818173
ENSGACT00000007395.2	Q9DCB4	cAMP-regulated phosphoprotein 21 (ARPP-21) (Regulator of calmodulin signaling) (Thymocyte cAMP-regulated phosphoprotein)	-0.514246	0.012759
ENSGACT00000025861.1	P14646	cAMP-specific 3',5'-cyclic phosphodiesterase 4B (EC 3.1.4.53) (DPDE4)	-0.523007	0.0587297
ENSGACT00000010856.1	Q01063	cAMP-specific 3',5'-cyclic phosphodiesterase 4D (EC 3.1.4.53) (DPDE3)	-0.552485	0.0285611
ENSGACT00000009869.1	Q28689	Canalicular multispecific organic anion transporter 1 (ATP-binding cassette sub-family C member 2) (Canalicular multidrug resistance protein) (Epithelial basolateral chloride conductance regulator) (Multidrug resistance-associated protein 2)	-0.455287	0.0103413
ENSGACT00000018079.1	P34972	Cannabinoid receptor 2 (CB-2) (CB2) (hCB2) (CX5)	0.472047	0.0657916
ENSGACT00000027609.1	Q9UDT6	CAP-Gly domain-containing linker protein 2 (Cytoplasmic linker protein 115) (CLIP-115) (Cytoplasmic linker protein 2) (Williams-Beuren syndrome chromosomal region 3 protein) (Williams-Beuren syndrome chromosomal region 4 protein)	-0.355538	0.0272106
ENSGACT00000016988.1	Q8N3C7	CAP-Gly domain-containing linker protein 4 (Restin-like protein 2)	-1.00488	0.0420682
ENSGACT00000021000.1	Q7ZVS8	Cap-specific mRNA (nucleoside-2'-O-)-methyltransferase 2 (EC 2.1.1.296) (Cap methyltransferase 2) (Cap2 2'O-ribose methyltransferase 2) (MTr2) (FtsJ methyltransferase domain-containing protein 1)	0.569138	0.00828343
ENSGACT00000025473.1	Q5RJ80	Caprin-2 (RNA granule protein 140)	-0.453777	0.0762453
ENSGACT00000008658.1	P07756	Carbamoyl-phosphate synthase [ammonia], mitochondrial (EC 6.3.4.16) (Carbamoyl-phosphate synthetase I) (CPSase I)	-0.620175	0.0182408
ENSGACT00000017861.1	Q9EQC0	Carbohydrate sulfotransferase 1 (EC 2.8.2.21) (Galactose/N-acetylglucosamine/N-acetylglucosamine 6-O-sulfotransferase 1) (GST-1) (Keratan sulfate Gal-6 sulfotransferase) (KS6ST) (KSGal6ST) (KSST)	-0.428126	0.0473447
ENSGACT00000014355.1	Q9NPF2	Carbohydrate sulfotransferase 11 (EC 2.8.2.5) (Chondroitin 4-O-sulfotransferase 1) (Chondroitin 4-sulfotransferase 1) (C4S-1) (C4ST-1) (C4ST1)	-0.634658	0.0891464
ENSGACT00000010611.1	Q99LL3	Carbohydrate sulfotransferase 12 (EC 2.8.2.5) (Chondroitin 4-O-sulfotransferase 2) (Chondroitin 4-sulfotransferase 2) (C4ST-2) (C4ST2)	-0.477633	0.0693426
ENSGACT00000022138.1	Q5XHM7	Carbohydrate sulfotransferase 12 (EC 2.8.2.5) (Chondroitin 4-O-sulfotransferase 2) (Chondroitin 4-sulfotransferase 2) (C4ST-2) (C4ST2)	0.348341	0.0184783
ENSGACT00000003340.1	Q91XQ5	Carbohydrate sulfotransferase 15 (EC 2.8.2.33) (B-cell RAG-associated gene protein) (N-acetylgalactosamine 4-sulfate 6-O-sulfotransferase) (GalNAc4S-6ST)	-0.419135	0.02101
ENSGACT00000011105.1	Q92179	Carbohydrate sulfotransferase 3 (EC 2.8.2.17) (Chondroitin 6-O-sulfotransferase 1) (C6ST-1)	-0.507409	0.0755635
ENSGACT00000002799.1	Q9GZX3	Carbohydrate sulfotransferase 6 (EC 2.8.2.-) (Corneal N-acetylglucosamine-6-O-sulfotransferase) (C-GlcNAc6ST) (hCGn6ST) (Galactose/N-acetylglucosamine/N-acetylglucosamine 6-O-sulfotransferase 4-beta) (GST4-beta) (N-acetylglucosamine 6-O-sulfotransferase 5) (GlcNAc6ST-5) (Gn6st-5)	-0.860002	0.0148265
ENSGACT00000006681.1	P83299	Carbonic anhydrase 1 (EC 4.2.1.1) (Carbonate dehydratase I) (Carbonic anhydrase I) (CA-I) (Ice-CA)	-0.503941	0.034442
ENSGACT00000010429.1	Q95323	Carbonic anhydrase 4 (EC 4.2.1.1) (Carbonate dehydratase IV) (Carbonic anhydrase IV) (CA-IV)	-0.615553	0.0155711
ENSGACT00000026794.1	P48284	Carbonic anhydrase 4 (EC 4.2.1.1) (Carbonate dehydratase IV) (Carbonic anhydrase IV) (CA-IV)	-0.785244	0.070873
ENSGACT00000004222.1	Q9Y2D0	Carbonic anhydrase 5B, mitochondrial (EC 4.2.1.1) (Carbonate dehydratase VB) (Carbonic anhydrase VB) (CA-VB)	-0.758515	0.012989
ENSGACT00000009936.1	Q865C0	Carbonic anhydrase 6 (EC 4.2.1.1) (Carbonate dehydratase VI) (Carbonic anhydrase VI) (CA-VI)	1.51042	1.39028e-08
ENSGACT00000007518.1	O75052	Carboxyl-terminal PDZ ligand of neuronal nitric oxide synthase protein (C-terminal PDZ ligand of neuronal nitric oxide synthase protein) (Nitric oxide synthase 1 adaptor protein)	-0.501889	0.0148522
ENSGACT00000003347.1	Q6AW47	Carboxylesterase 5A (EC 3.1.1.1) (Carboxylesterase-like urinary excreted protein homolog) (Cauxin)	-0.688584	0.0143357
ENSGACT00000012292.1	P00731	Carboxypeptidase A1 (EC 3.4.17.1)	0.312954	0.0234515
ENSGACT00000012799.1	Q504N0	Carboxypeptidase A2 (EC 3.4.17.15)	-0.713447	0.0224751
ENSGACT00000004827.1	P15086	Carboxypeptidase B (EC 3.4.17.2) (Pancreas-specific protein) (PASP)	-0.917142	0.050524
ENSGACT00000011478.1	O75976	Carboxypeptidase D (EC 3.4.17.22) (Metallocarboxypeptidase D) (gp180)	-0.499517	0.0314879
ENSGACT00000022471.1	P37892	Carboxypeptidase E (CPE) (EC 3.4.17.10) (Carboxypeptidase H) (CPH) (Enkephalin convertase) (Prohormone-processing carboxypeptidase)	-0.526305	0.0499464
ENSGACT00000008607.1	P15169	Carboxypeptidase N catalytic chain (CPN) (EC 3.4.17.3) (Anaphylatoxin inactivator) (Arginine carboxypeptidase) (Carboxypeptidase N polypeptide 1) (Carboxypeptidase N small subunit) (Kininase-1) (Lysine carboxypeptidase) (Plasma carboxypeptidase B) (Serum carboxypeptidase N) (SCPN)	0.258496	0.0131097
ENSGACT00000009360.1	Q6GQ29	Carboxypeptidase Q (EC 3.4.17.-) (Plasma glutamate carboxypeptidase)	-0.409189	0.0405134
ENSGACT00000024335.1	Q8QGP3	Carboxypeptidase Z (CPZ) (cCPZ) (EC 3.4.17.-)	0.459387	0.0189838
ENSGACT00000016097.1	P52826	Carnitine O-acetyltransferase (Carnitine acetylase) (EC 2.3.1.7) (Carnitine acetyltransferase) (CAT) (CrAT)	-0.324209	0.0569947
ENSGACT00000008761.1	P50416	Carnitine O-palmitoyltransferase 1, liver isoform (CPT1-L) (EC 2.3.1.21) (Carnitine O-palmitoyltransferase I, liver isoform) (CPT I) (CPTI-L) (Carnitine palmitoyltransferase 1A)	-0.39958	0.0488515
ENSGACT00000005087.1	Q5U3U3	Carnitine O-palmitoyltransferase 2, mitochondrial (EC 2.3.1.21) (Carnitine palmitoyltransferase II) (CPT II)	0.543479	0.0772133
ENSGACT00000002863.1	Q6P3K7	Casein kinase I isoform delta-B (CKI-delta-B) (CKId-B) (EC 2.7.11.1)	0.326248	0.00707909
ENSGACT00000010302.1	Q8BVP5	Casein kinase I isoform gamma-2 (CKI-gamma 2) (EC 2.7.11.1)	-0.121577	0.0997641
ENSGACT00000010384.1	P19139	Casein kinase II subunit alpha (CK II alpha) (EC 2.7.11.1)	0.176047	0.0730389
ENSGACT00000004283.1	P21869	Casein kinase II subunit alpha' (CK II) (EC 2.7.11.1)	-0.369453	0.00804579
ENSGACT00000010502.1	P67874	Casein kinase II subunit beta (CK II beta) (Phosvitin)	-0.2955	0.0051877
ENSGACT00000022185.1	Q6P9K8	Caskin-1 (CASK-interacting protein 1)	-0.493152	0.0318555
ENSGACT00000009882.1	Q9BXL7	Caspase recruitment domain-containing protein 11 (CARD-containing MAGUK protein 1) (Carma 1)	0.352772	0.0639929
ENSGACT00000002082.1	Q96LW7	Caspase recruitment domain-containing protein 19 (Bcl10-interacting CARD protein) (BinCARD)	-0.828906	0.00671548
ENSGACT00000020823.1	Q9EPY0	Caspase recruitment domain-containing protein 9 (rCARD9)	0.555704	0.0102782
ENSGACT00000024859.1	Q08DY9	Caspase-3 (CASP-3) (EC 3.4.22.56) [Cleaved into: Caspase-3 subunit p17; Caspase-3 subunit p12]	-0.718882	0.0131904
ENSGACT00000024865.1	Q08DY9	Caspase-3 (CASP-3) (EC 3.4.22.56) [Cleaved into: Caspase-3 subunit p17; Caspase-3 subunit p12]	-0.715989	0.0195912
ENSGACT00000024377.1	P35221	Catenin alpha-1 (Alpha E-catenin) (Cadherin-associated protein) (Renal carcinoma antigen NY-REN-13)	-0.34447	0.0344504
ENSGACT00000008011.1	P35222	Catenin beta-1 (Beta-catenin)	-0.218059	0.0544649
ENSGACT00000023626.1	P30999	Catenin delta-1 (Cadherin-associated Src substrate) (CAS) (p120 catenin) (p120(ctn)) (p120(cas))	-0.433535	0.0675558
ENSGACT00000024451.1	P30999	Catenin delta-1 (Cadherin-associated Src substrate) (CAS) (p120 catenin) (p120(ctn)) (p120(cas))	-0.380041	0.06444
ENSGACT00000019041.1	Q9UQB3	Catenin delta-2 (Delta-catenin) (GT24) (Neural plakophilin-related ARM-repeat protein) (NPRAP) (Neurojungin)	-0.735586	0.0215762
ENSGACT00000003127.1	O35927	Catenin delta-2 (Neural plakophilin-related ARM-repeat protein) (NPRAP) (Neurojungin)	-0.650804	0.0810192
ENSGACT00000010822.1	Q9DEX3	Cathepsin D (EC 3.4.23.5)	-0.698523	0.0232748
ENSGACT00000022824.1	O93428	Cathepsin D (EC 3.4.23.5)	-0.331894	0.0670579
ENSGACT00000013826.1	Q6AY20	Cation-dependent mannose-6-phosphate receptor (CD Man-6-P receptor) (CD-MPR)	0.597833	0.0713066
ENSGACT00000024331.1	B3TP03	Cationic amino acid transporter 2 (CAT-2) (CAT2) (cCAT-2) (Low affinity cationic amino acid transporter 2) (Solute carrier family 7 member 2)	-0.681808	0.0461585
ENSGACT00000027408.1	B3TP03	Cationic amino acid transporter 2 (CAT-2) (CAT2) (cCAT-2) (Low affinity cationic amino acid transporter 2) (Solute carrier family 7 member 2)	-0.757537	0.0153338
ENSGACT00000020340.1	O95810	Caveolae-associated protein 2 (Cavin-2) (PS-p68) (Phosphatidylserine-binding protein) (Serum deprivation-response protein)	-0.371363	0.0115505
ENSGACT00000023220.1	P49715	CCAAT/enhancer-binding protein alpha (C/EBP alpha)	0.48853	0.0496097
ENSGACT00000015716.2	P53569	CCAAT/enhancer-binding protein zeta (CCAAT-box-binding transcription factor) (CBF) (CCAAT-binding factor)	0.289612	0.0420896
ENSGACT00000003442.2	A1A5H6	CCR4-NOT transcription complex subunit 1 (CCR4-associated factor 1)	-0.441761	0.0850934
ENSGACT00000005841.1	Q5ZIW2	CCR4-NOT transcription complex subunit 10	-0.231058	0.0995682
ENSGACT00000012427.1	Q8K0V4	CCR4-NOT transcription complex subunit 3 (CCR4-associated factor 3)	0.262277	0.0868506
ENSGACT00000027583.1	Q9UFF9	CCR4-NOT transcription complex subunit 8 (EC 3.1.13.4) (CAF1-like protein) (CALIFp) (CAF2) (CCR4-associated factor 8) (Caf1b)	0.209071	0.0564075
ENSGACT00000009022.2	Q6YHK3	CD109 antigen (150 kDa TGF-beta-1-binding protein) (C3 and PZP-like alpha-2-macroglobulin domain-containing protein 7) (Platelet-specific Gov antigen) (p180) (r150) (CD antigen CD109)	-0.819247	0.0128052
ENSGACT00000026607.1	Q90304	CD166 antigen homolog (Activated leukocyte cell adhesion molecule) (DM-GRASP homolog) (Neurolin) (CD antigen CD166)	-0.309576	0.0463567
ENSGACT00000018049.2	Q9CWK3	CD2 antigen cytoplasmic tail-binding protein 2 (CD2 cytoplasmic domain-binding protein 2) (CD2 tail-binding protein 2)	0.149316	0.0760303
ENSGACT00000024410.1	Q91ZW7	CD209 antigen-like protein E (DC-SIGN-related protein 4) (DC-SIGNR4) (CD antigen CD209)	0.237086	0.0844661
ENSGACT00000021891.1	Q5ZPR3	CD276 antigen (4Ig-B7-H3) (B7 homolog 3) (B7-H3) (Costimulatory molecule) (CD antigen CD276)	-1.17689	0.052383
ENSGACT00000007575.1	A8WH74	CD302 antigen (Type I transmembrane C-type lectin receptor DCL-1)	-0.58329	0.0195912
ENSGACT00000020358.1	O62680	CD59 glycoprotein (MAC-inhibitory protein) (MAC-IP) (Membrane attack complex inhibition factor) (MACIF) (Protectin) (CD antigen CD59)	-0.620954	0.0806577
ENSGACT00000007730.1	O97703	CD81 antigen (CD antigen CD81)	-0.22829	0.0226826
ENSGACT00000006952.1	Q9N0J9	CD81 protein (CD antigen CD81)	-0.395918	0.0682526
ENSGACT00000026577.1	P40240	CD9 antigen (CD antigen CD9)	-0.271499	0.0778804
ENSGACT00000013600.1	P48960	CD97 antigen (Leukocyte antigen CD97) (CD antigen CD97) [Cleaved into: CD97 antigen subunit alpha; CD97 antigen subunit beta]	0.955827	0.000758589
ENSGACT00000016278.1	Q32MD9	Cell adhesion molecule-related/down-regulated by oncogenes	-0.626662	0.0138011
ENSGACT00000023540.1	Q4R5X9	Cell cycle checkpoint control protein RAD9A (EC 3.1.11.2) (DNA repair exonuclease rad9 homolog A)	-0.373072	0.0162008
ENSGACT00000021810.1	Q5R7X9	Cell cycle checkpoint protein RAD1 (EC 3.1.11.2) (DNA repair exonuclease rad1 homolog)	0.219155	0.0497923
ENSGACT00000025392.1	Q6PC40	Cell division cycle protein 123 homolog	-0.355389	0.0190312
ENSGACT00000019616.1	P30260	Cell division cycle protein 27 homolog (Anaphase-promoting complex subunit 3) (APC3) (CDC27 homolog) (CDC27Hs) (H-NUC)	0.211693	0.083454
ENSGACT00000018432.1	Q8BI06	Cell migration-inducing and hyaluronan-binding protein (EC 3.2.1.35) (Protein 12H19.01.T7)	-0.610817	0.016174
ENSGACT00000014174.1	A3KPQ7	Cell surface hyaluronidase (EC 3.2.1.35) (Cell migration-inducing hyaluronidase 2) (Protein frozen ventricle) (Protein wickham) (Transmembrane protein 2)	-0.779747	0.0045135
ENSGACT00000000079.1	Q3T0Q6	Cellular nucleic acid-binding protein (CNBP) (Zinc finger protein 9)	-0.431389	0.0434432
ENSGACT00000009860.1	O42386	Cellular retinoic acid-binding protein 1 (Cellular retinoic acid-binding protein I) (CRABP-I)	-0.411132	0.0109285
ENSGACT00000023029.1	Q9NXG0	Centlein (Centrosomal protein)	-0.655834	0.00346577
ENSGACT00000021122.1	Q1T765	Centromere protein N (CENP-N)	-0.270898	0.0568741
ENSGACT00000006999.1	Q6ZU80	Centrosomal protein of 128 kDa (Cep128)	-0.431756	0.0854098
ENSGACT00000008255.2	O94986	Centrosomal protein of 152 kDa (Cep152)	-0.382802	0.0586909
ENSGACT00000025463.1	Q6A065	Centrosomal protein of 170 kDa (Cep170)	-0.679202	0.026166
ENSGACT00000004894.1	Q8TEP8	Centrosomal protein of 192 kDa (Cep192) (Cep192/SPD-2)	-0.672649	0.0334448
ENSGACT00000012433.1	P85001	Centrosomal protein of 290 kDa (Cep290)	-0.267787	0.0371741
ENSGACT00000025361.1	F1R4Y7	Centrosomal protein of 83 kDa (Cep83) (Coiled-coil domain-containing protein 41)	0.277693	0.052015
ENSGACT00000019660.1	Q96ST8	Centrosomal protein of 89 kDa (Cep89) (Centrosomal protein 123) (Cep123) (Coiled-coil domain-containing protein 123)	-0.422235	0.0176988
ENSGACT00000019665.2	Q6P402	Centrosomal protein of 89 kDa (Cep89) (Coiled-coil domain-containing protein 123)	-0.653215	0.0136506
ENSGACT00000024150.2	Q5XI03	Centrosomal protein of 95 kDa (Cep95) (Coiled-coil domain-containing protein 45)	-0.406388	0.0216459
ENSGACT00000004260.1	Q9CZ62	Centrosomal protein of 97 kDa (Cep97) (Leucine-rich repeat and IQ domain-containing protein 2)	-0.627081	0.0215762
ENSGACT00000026018.1	Q1MSJ5	Centrosome and spindle pole-associated protein 1	0.323534	0.025924
ENSGACT00000014404.1	Q5VT06	Centrosome-associated protein 350 (Cep350) (Centrosome-associated protein of 350 kDa)	-0.367254	0.0454089
ENSGACT00000011407.1	Q8TCT0	Ceramide kinase (hCERK) (EC 2.7.1.138) (Acylsphingosine kinase) (Lipid kinase 4) (LK4)	-0.591388	0.0303877
ENSGACT00000003621.1	Q8N5B7	Ceramide synthase 5 (CerS5) (EC 2.3.1.24) (LAG1 longevity assurance homolog 5)	-0.576245	0.0368954
ENSGACT00000007552.1	Q8N5B7	Ceramide synthase 5 (CerS5) (EC 2.3.1.24) (LAG1 longevity assurance homolog 5)	-0.854644	0.0146657
ENSGACT00000007081.1	Q8C172	Ceramide synthase 6 (CerS6) (LAG1 longevity assurance homolog 6)	-0.61947	0.040004
ENSGACT00000018644.1	Q9R171	Cerebellin-1 (Brain protein D3) (Precerebellin) [Cleaved into: Cerebellin (CER); [des-Ser1]-cerebellin (des-Ser1-cerebellin)]	-0.699761	0.0883522
ENSGACT00000003539.1	Q8IUK8	Cerebellin-2	-0.389715	0.0932715
ENSGACT00000013565.1	P00516	cGMP-dependent protein kinase 1 (cGK 1) (cGK1) (EC 2.7.11.12) (cGMP-dependent protein kinase I) (cGKI)	-0.579269	0.0275463
ENSGACT00000020516.1	P00516	cGMP-dependent protein kinase 1 (cGK 1) (cGK1) (EC 2.7.11.12) (cGMP-dependent protein kinase I) (cGKI)	-0.853395	0.00662129
ENSGACT00000011566.1	Q14432	cGMP-inhibited 3',5'-cyclic phosphodiesterase A (EC 3.1.4.17) (Cyclic GMP-inhibited phosphodiesterase A) (CGI-PDE A)	-0.554517	0.0386127
ENSGACT00000013279.1	Q14432	cGMP-inhibited 3',5'-cyclic phosphodiesterase A (EC 3.1.4.17) (Cyclic GMP-inhibited phosphodiesterase A) (CGI-PDE A)	-0.531962	0.0268952
ENSGACT00000001258.1	Q28156	cGMP-specific 3',5'-cyclic phosphodiesterase (EC 3.1.4.35) (cGMP-binding cGMP-specific phosphodiesterase) (CGB-PDE)	-0.471699	0.0685209
ENSGACT00000008892.1	Q5F3A2	Charged multivesicular body protein 2b (Chromatin-modifying protein 2b) (CHMP2b)	-0.631092	0.00684784
ENSGACT00000022730.1	P46094	Chemokine XC receptor 1 (G-protein coupled receptor 5) (Lymphotactin receptor) (XC chemokine receptor 1)	-0.636814	0.0422703
ENSGACT00000025687.1	Q924C9	Chloride anion exchanger (Down-regulated in adenoma) (Protein DRA) (Solute carrier family 26 member 3)	-0.562535	0.0405134
ENSGACT00000013852.1	P35525	Chloride channel protein 2 (ClC-2)	-0.454212	0.0664029
ENSGACT00000017906.1	P51788	Chloride channel protein 2 (ClC-2)	-0.598184	0.0580984
ENSGACT00000007039.1	Q9W701	Chloride channel protein ClC-Kb (Chloride channel Kb) (x6clck) (xCIC-K)	-0.666749	0.0663127
ENSGACT00000019749.1	Q8BXK9	Chloride intracellular channel protein 5	-0.947047	0.0255008
ENSGACT00000016751.1	Q9TT16	Chloride transport protein 6 (Chloride channel protein 6) (ClC-6)	-0.316613	0.0877517
ENSGACT00000025553.1	Q63931	Cholecystokinin receptor type A (CCK-A receptor) (CCK-AR) (Cholecystokinin-1 receptor) (CCK1-R)	-1.10463	0.0148408
ENSGACT00000007919.1	Q6UPE0	Choline dehydrogenase, mitochondrial (CDH) (CHD) (EC 1.1.99.1)	-0.592572	0.0285611
ENSGACT00000003105.1	Q01134	Choline kinase alpha (CK) (EC 2.7.1.32) (CHETK-alpha) (Ethanolamine kinase) (EK) (EC 2.7.1.82)	-0.737282	0.0118086
ENSGACT00000016368.1	Q01134	Choline kinase alpha (CK) (EC 2.7.1.32) (CHETK-alpha) (Ethanolamine kinase) (EK) (EC 2.7.1.82)	-0.290167	0.0189838
ENSGACT00000010973.1	B2ZGJ1	Choline O-acetyltransferase (CHOACTase) (ChAT) (Choline acetylase) (EC 2.3.1.6)	-0.632736	0.0396757
ENSGACT00000025344.1	Q6IP59	Choline transporter-like protein 2 (Solute carrier family 44 member 2)	0.368643	0.0852413
ENSGACT00000020406.1	P49586	Choline-phosphate cytidylyltransferase A (EC 2.7.7.15) (CCT-alpha) (CTP:phosphocholine cytidylyltransferase A) (CCT A) (CT A) (Phosphorylcholine transferase A)	-0.30887	0.0434897
ENSGACT00000009633.1	P06276	Cholinesterase (EC 3.1.1.8) (Acylcholine acylhydrolase) (Butyrylcholine esterase) (Choline esterase II) (Pseudocholinesterase)	0.549547	0.0744536
ENSGACT00000006128.1	Q00657	Chondroitin sulfate proteoglycan 4 (Chondroitin sulfate proteoglycan NG2) (HSN tumor-specific antigen)	-0.67238	0.0200499
ENSGACT00000023539.1	Q6UVK1	Chondroitin sulfate proteoglycan 4 (Chondroitin sulfate proteoglycan NG2) (Melanoma chondroitin sulfate proteoglycan) (Melanoma-associated chondroitin sulfate proteoglycan)	-0.513237	0.0449002
ENSGACT00000027422.1	Q6WN34	Chordin-like protein 2 (Breast tumor novel factor 1) (BNF-1) (Chordin-related protein 2)	-0.632125	0.00718602
ENSGACT00000004856.1	Q9D0N7	Chromatin assembly factor 1 subunit B (CAF-1 subunit B) (Chromatin assembly factor I p60 subunit) (CAF-I 60 kDa subunit) (CAF-I p60)	-0.443801	0.0847986
ENSGACT00000005157.1	P83917	Chromobox protein homolog 1 (Heterochromatin protein 1 homolog beta) (HP1 beta) (Heterochromatin protein p25) (M31) (Modifier 1 protein)	-0.669706	0.0282873
ENSGACT00000007466.2	P83917	Chromobox protein homolog 1 (Heterochromatin protein 1 homolog beta) (HP1 beta) (Heterochromatin protein p25) (M31) (Modifier 1 protein)	0.334728	0.0478212
ENSGACT00000009382.1	Q5R6X7	Chromobox protein homolog 3 (Heterochromatin protein 1 homolog gamma) (HP1 gamma)	0.135613	0.04417
ENSGACT00000003232.1	Q6AYK9	Chromodomain Y-like protein (CDY-like) (Putative tubulin acetyltransferase Cdyl) (EC 2.3.1.-)	0.188886	0.0860793
ENSGACT00000024698.1	B6ZLK2	Chromodomain-helicase-DNA-binding protein 1 (CHD-1) (EC 3.6.4.12) (ATP-dependent helicase CHD1)	0.199997	0.0703488
ENSGACT00000025532.1	Q12873	Chromodomain-helicase-DNA-binding protein 3 (CHD-3) (EC 3.6.4.12) (ATP-dependent helicase CHD3) (Mi-2 autoantigen 240 kDa protein) (Mi2-alpha) (Zinc finger helicase) (hZFH)	-0.288109	0.077687
ENSGACT00000013369.1	Q14839	Chromodomain-helicase-DNA-binding protein 4 (CHD-4) (EC 3.6.4.12) (ATP-dependent helicase CHD4) (Mi-2 autoantigen 218 kDa protein) (Mi2-beta)	0.275691	0.0437135
ENSGACT00000022175.1	Q6NU40	Chromosome transmission fidelity protein 18 homolog	-0.380463	0.0136795
ENSGACT00000026862.1	Q90640	Chromosome-associated kinesin KIF4 (Chromokinesin)	-0.203424	0.0799318
ENSGACT00000008916.1	Q7M3E1	Chymotrypsin-C (EC 3.4.21.2) (bPTLP)	-1.59552	0.0155959
[truncated: 5,005 more rows]

## Sheet: F2 vs. GBC
Transcript ID	spID	Protein	log2FoldChange	padj
[truncated: 7,745 more rows]

[truncated: 2 more sheets: F2 vs. RBC, RBC vs. GBC]
