# Supplementary material for: Between‐population differences in constitutive and infection‐induced gene expression in threespine stickleback
Source: Mol Ecol. 2021 Oct 18;30(24):6791–805. doi: 10.1111/mec.16197 (PMC8796319; doi:10.1111/mec.16197)
Supplement: Supplementary file 5 — File S4 [file MEC-30-6791-s005.xlsx]

## Sheet: Sheet1
Transcript ID	Protein	LFC (Current Study)	LFC (Dasse et al. 2016)
ENSGACT00000016248.1	2'-deoxynucleoside 5'-phosphate N-hydrolase 1	0.198657	-0.85437
ENSGACT00000011284.1	Acyl-CoA desaturase	-0.519153	-1.43071
ENSGACT00000014173.1	Annexin A2-A	0.811357	2.78246
ENSGACT00000004536.1	Apolipoprotein Eb	1.23107	1.08306
ENSGACT00000011275.1	Bryoporin	0.567618	1.41587
ENSGACT00000024335.1	Carboxypeptidase Z	0.634418	1.49142
ENSGACT00000025712.1	Carboxypeptidase Z	-0.387864	1.49142
ENSGACT00000025053.1	Cartilage acidic protein 1	-0.465878	0.963579
ENSGACT00000017810.1	Cathepsin K	0.542605	1.5339
ENSGACT00000013856.1	CD209 antigen-like protein DNA	0.785192	1.23446
ENSGACT00000024410.1	CD209 antigen-like protein E	0.78527	1.47864
ENSGACT00000016699.1	Collagen alpha-1(VI) chain precursor	0.470673	0.863368
ENSGACT00000003251.1	Collagen alpha-2(V) chain	0.313559	1.47748
ENSGACT00000016651.1	Collagen alpha-2(VI) chain	0.623253	0.978639
ENSGACT00000016651.1	Collagen alpha-2(VI) chain	0.623253	0.975728
ENSGACT00000004664.1	Complement C1q subcomponent subunit B	0.451177	1.33688
ENSGACT00000025593.1	Cornifelin	0.644164	0.936769
ENSGACT00000012846.1	Cysteine and glycine-rich protein 2	0.331422	1.18953
ENSGACT00000001662.1	Cytokine-inducible SH2-containing protein	0.405355	1.47316
ENSGACT00000017858.1	Dihydrofolate reductase	-0.390254	-0.791092
ENSGACT00000006773.1	DP-dependent malic enzyme, mitochondrial	0.417016	-1.28373
ENSGACT00000026694.1	F-box only protein 50	0.269847	0.912355
ENSGACT00000015976.1	Fibroleukin	-0.587818	1.12515
ENSGACT00000002952.1	Flap endonuclease 1	0.287963	-0.9484
ENSGACT00000016790.1	Fucolectin-4	0.57412	1.47157
ENSGACT00000018254.1	Granulocyte colony-stimulating factor receptor	0.383047	1.39104
ENSGACT00000010364.1	Guanine nucleotide-binding protein G(i) subunit alpha-1	-0.389586	1.04596
ENSGACT00000013252.1	High affinity immunoglobulin gamma Fc receptor I	0.471402	1.61733
ENSGACT00000009289.1	Importin subunit alpha-1	0.418714	-0.89994
ENSGACT00000012159.1	Interferon-induced GTP-binding protein Mx	0.948188	2.18745
ENSGACT00000012177.1	Interferon-induced GTP-binding protein Mx	1.29674	2.62274
ENSGACT00000010655.1	Keratin, type I cytoskeletal 18	0.555416	1.24378
ENSGACT00000010691.1	Keratin, type I cytoskeletal 18	0.796585	1.24378
ENSGACT00000000511.1	Keratocan	0.485367	1.49248
ENSGACT00000008276.1	Lipopolysaccharide-binding protein	0.463417	0.994235
ENSGACT00000024515.1	Long-chain-fatty-acid--CoA ligase 4	-0.479159	-1.97095
ENSGACT00000019047.1	Low choriolytic enzyme	-0.287659	1.6458
ENSGACT00000019050.1	Low choriolytic enzyme	-0.423415	1.6458
ENSGACT00000022556.1	Macrophage mannose receptor 1	0.264775	1.09817
ENSGACT00000009716.1	Macrophage-expressed gene 1 protein	0.406469	1.09908
ENSGACT00000004005.1	Metalloproteise inhibitor 2	-0.384051	0.747228
ENSGACT00000014645.1	Metalloproteise inhibitor 2	1.22653	1.13592
ENSGACT00000027721.1	NADH-ubiquinone oxidoreductase chain 2	-0.175341	-1.69175
ENSGACT00000010638.1	Pepsin A	-0.619292	3.37366
ENSGACT00000027245.1	Periostin	-0.644485	2.07766
ENSGACT00000014341.1	Peripheral myelin protein 22	-0.750568	0.698932
ENSGACT00000027288.1	Phosphatidylinositol 3,4,5-trisphosphate 3-phosphatase TPTE2	0.216001	0.983201
ENSGACT00000010968.1	Polymeric immunoglobulin receptor	0.611906	1.59203
ENSGACT00000006770.1	Probable carboxypeptidase X1	0.700544	2.04509
ENSGACT00000004549.1	Protein FAM8A1	-0.525136	-1.07396
ENSGACT00000004464.1	Protein S100-A1	0.793725	1.31695
ENSGACT00000003149.1	PTB domain-containing engulfment adapter protein 1	0.349897	1.85768
ENSGACT00000007904.1	Regulator of G-protein signaling 6	-0.616102	-1.01247
ENSGACT00000024063.1	Rho GDP-dissociation inhibitor 1	-0.395224	0.570435
ENSGACT00000020249.1	Rhodopsin kinase	-0.536998	-0.896857
ENSGACT00000008319.1	Sacsin	1.021	1.59597
ENSGACT00000010198.1	Secreted frizzled-related protein 5	-0.293288	1.24956
ENSGACT00000016321.1	Serine/threonine-protein kinase ULK1	-0.548089	-1.03546
ENSGACT00000011677.1	Serum amyloid P-component	0.995335	1.12739
ENSGACT00000017926.1	Sigma intracellular receptor 2	0.541223	-0.668562
ENSGACT00000019250.1	Sterol 26-hydroxylase, mitochondrial	-0.470871	-0.741262
ENSGACT00000010907.2	Structural maintence of chromosomes protein 5	-0.334176	1.59504
ENSGACT00000020522.1	Transcription factor PU.1	0.254054	1.39131
ENSGACT00000008452.1	Transmembrane 4 L6 family member 4	-0.634869	0.626148
ENSGACT00000008510.1	Tubulin alpha chain	0.274768	1.39642
ENSGACT00000025165.1	Unannotated	-0.409836	0.748141
ENSGACT00000025341.1	Unannotated	-0.392452	2.16088
ENSGACT00000024413.1	Unannotated	0.75523	1.43235
ENSGACT00000001996.1	Unannotated	-0.424422	1.74737
ENSGACT00000001997.1	Unannotated	0.755352	1.74737
ENSGACT00000020872.1	Unannotated	1.78829	-0.722464
ENSGACT00000011231.1	Unconventiol myosin-X	-0.344275	1.00626
ENSGACT00000012057.1	Unnanotated	0.686356	1.43764
ENSGACT00000026383.1	Up-regulator of cell proliferation	1.22899	0.682428
ENSGACT00000004257.1	V-type proton ATPase catalytic subunit A	0.470049	0.988481
ENSGACT00000016356.1	Zona pellucida sperm-binding protein 3	-0.688215	-1.77891
